# Supplementary material for: Stn1 promotes zebrafish oocyte development via amplifying Wnt/β-catenin signaling
Source: EMBO Rep. 2026 Apr 17;27(12):3252–76. doi: 10.1038/s44319-026-00775-8 (PMC13304171; doi:10.1038/s44319-026-00775-8)
Supplement: Supplementary file 3 — Dataset EV1 [file 44319_2026_775_MOESM3_ESM.xlsx]

## Sheet: 19dpf_diff_expression
19 dpf-up		19 dpf-down
gene_id	gene_name	gene_id	gene_name
30206	tle3a	327067	slc25a4
326710	mbtps1	327237	ap1s2
327168	kdm5ba	393360	stn1
334219	zgc:77650	436893	coq3
334270	agk	474322	zgc:92590
334289	clca1	492349	fbxl4
352942	rapsn	561675	mlf2
360143	mxb	565708	mhc1zea
378724	arf5	565848	zgc:171470
393691	calb2a	567193	si:dkey-151j17.4
393760	gnao1a	768300	vmhcl
402953	pnp6	100320511	si:dkey-187a12.4
406688	got2a	100534759	si:dkey-22n8.3
445281	cyp8b1	101883339	si:ch73-329n5.6
449827	nutf2	102467219	mhc1zda
492487	rab11a	110438815	LOC110438815
556341	mhc1zca	110438953	LOC110438953
556432	si:ch211-238n5.4	BGI_novel_G000938	ufm1-specific protease 2 [Danio rerio]
556484	ighmbp2	BGI_novel_G000988	protein FAM184B isoform X1 [Danio rerio]
557551	hipk2	BGI_novel_G001336	zgc:195175 isoform X3 [Danio rerio]
557553	si:dkey-12e7.1	BGI_novel_G002160	collagen alpha-1(II) chain isoform X1 [Danio rerio]
558452	anpepa	BGI_novel_G003282	proline-rich nuclear receptor coactivator 2 [Danio rerio]
558917	snx9b	BGI_novel_G003815	PREDICTED: gelsolin-like isoform X1 [Sinocyclocheilus anshuiensis]
559355	bcl2l13	BGI_novel_G003836	Neuc.1 [Danio rerio]
559425	bida	BGI_novel_G004592	Mobkl1b protein [Danio rerio]
563241	si:ch1073-13h15.3	BGI_novel_G005054	protein KTI12 homolog [Danio rerio]
564713	si:ch211-220f12.1	BGI_novel_G005063	novel protein similar to sorting nexin 9 (snx9) [Danio rerio]
565258	necab2
565458	fan1
565579	tspan3a
565659	edc4
571276	znf592
692332	cyp46a1.3
791453	mhc1zba
793293	ranbp10
100001444	LOC100001444
100003490	zgc:162898
100149102	lysmd4
100536677	si:dkey-224b4.5
101885644	gpa33
108179096	LOC108179096
BGI_novel_G001391	tankyrase 1 isoform X3 [Danio rerio]
BGI_novel_G001586	BMP-2-inducible protein kinase isoform 1 [Danio rerio]
BGI_novel_G001611	nuclear receptor corepressor 1 isoform X3 [Danio rerio]
BGI_novel_G001907	hypothetical protein cypCar_00041483, partial [Cyprinus carpio]
BGI_novel_G002213	SWI/SNF-related matrix-associated actin-dependent regulator of chromatin subfamily A containing DEAD/H box 1A [Danio rerio]
BGI_novel_G002301	popeye domain-containing 2 isoform 1 [Danio rerio]
BGI_novel_G002352	uncharacterized protein LOC555292 [Danio rerio]
BGI_novel_G003131	bifunctional polynucleotide phosphatase/kinase isoform X1 [Danio rerio]
BGI_novel_G003451	programmed cell death protein 10-A [Danio rerio]
BGI_novel_G003452	neuroserpin precursor [Danio rerio]
BGI_novel_G003466	rab-like protein 2B [Danio rerio]
BGI_novel_G003546	E3 ubiquitin-protein ligase arih1 [Danio rerio]
BGI_novel_G003574	synemin [Danio rerio]
BGI_novel_G003654	RecName: Full=E3 ubiquitin-protein ligase TRIP12; AltName: Full=HECT-type E3 ubiquitin transferase TRIP12; AltName: Full=Thyroid receptor-interacting protein 12; Short=TR-interacting protein 12; Short=TRIP-12
BGI_novel_G003766	ELM2 and Myb/SANT-like domain containing 1a [Danio rerio]
BGI_novel_G004560	E3 SUMO-protein ligase PIAS2 [Danio rerio]
BGI_novel_G004578	ataxin-2 isoform X8 [Danio rerio]
BGI_novel_G005025	PREDICTED: cathepsin D [Oreochromis niloticus]
BGI_novel_G005059	uncharacterized protein LOC100034462 [Danio rerio]
BGI_novel_G005060	tetraspanin-3 [Oncorhynchus kisutch]
BGI_novel_G005089	sphingosine 1-phosphate receptor 1 [Danio rerio]
BGI_novel_G005169	meteorin precursor [Danio rerio]

## Sheet: 25dpf_diff_expression
25 dpf-up		25 dpf-down
gene_id	gene_name	gene_id	gene_name
30489	bfb	30263	ddx4
83915	nfya	30310	tcf3a
114436	dusp5	30483	gata4
266965	tlx3b	30578	ldb2b
321195	serpina1l	30593	zp2.5
321806	irx3b	30594	zp3
322348	setd6	30663	rag1
323696	f11r.1	81583	cldnd
324610	wu:fc34e06	114412	lmo4a
326102	hhip	114439	zp2.3
333939	lrpap1	114440	zp2.6
335475	wu:fj16a03	114550	ednraa
336485	jac1	114834	tfe3a
360148	mxg	324205	wu:fc21g02
368241	egr2a	324865	pcdh2g12
368398	ogfrl2	327067	slc25a4
393264	uap1l1	327130	si:ch211-263m18.4
393744	dctpp1	327151	si:ch1073-263o8.2
393836	stx11b.1	327403	h1m
394178	htatsf1	327625	pabpc1l
394198	fosab	334036	si:dkeyp-50f7.2
402802	pla2g12a	334375	buc
402847	cyp2x7	334390	nfat5a
406327	fgg	334519	rnf17
406356	tmem41ab	335057	znf462
406484	leg1.2	335411	si:dkeyp-46h3.2
406703	gsta.1	337236	synj1
407639	gh1	368200	piwil1
436766	jdp2b	369189	zar1
436830	nedd8l	369197	stat5a
436920	egr3	373074	dnd1
436947	dnase1	378834	prom1b
445037	hbba2	387000	slc25a37
445052	cpa2	393140	lsm14b
445056	zgc:92511	393360	stn1
445495	tmem144a	394115	ranbp3a
448949	cnot1	403310	cacna1da
492346	fosb	404209	cnr1
493610	med28	404210	crim1
494155	serpinb1l1	404626	map3k12
497166	hbaa2	405882	wdr32
503869	btc	406379	tdrd7a
503902	kdm7ab	407621	disc1
541317	gatb	407641	si:dkey-37o8.1
550419	zgc:112160	407714	zp3a.1
550501	zgc:111983	431719	elavl2
553642	pudp	436688	vps26bl
555334	itln3	436693	gapvd1
555617	si:dkey-22i16.3	436832	slc35f6
555790	si:dkey-9i23.15	445143	sfxn1
556341	mhc1zca	445293	aqp4
556860	si:dkey-21e2.10	445568	gipc1
556995	lig1	447805	ggact.2
557028	igf2bp2b	447920	aldh3a2b
558800	synm	492707	ncapg
558919	col10a1a	494493	metrn
559020	ptgs2b	497302	si:dkeyp-77h1.4
560651	ces3	503733	snx13
561171	cbln8	550427	prkar1ab
564542	si:dkey-254e1.1	550524	cbsa
565974	map9	550564	faub
568779	zbtb20	553206	ankrd52a
569097	LOC569097	553222	tdrd9
569227	slc25a25b	553418	ppargc1a
570905	cfhl1	553522	tdrd1
571817	pglyrp6	553700	creb3l3a
571844	zgc:172122	553811	sh3d19
573376	hspa8	554509	orc1
751713	gtf2h5	555271	tmlhe
751765	pmaip1	555294	zmp:0000001168
767704	zgc:153118	555340	iqsec3b
768172	zgc:153911	555353	si:dkey-229d11.5
791453	mhc1zba	555411	acer3
792884	rxfp2a	555786	npm2b
793037	cbln6	555955	cand2
798629	klf12a	556195	mtus2a
799147	si:ch211-240l19.6	556237	man1b1b
799298	si:ch211-240l19.8	556271	si:ch211-103b1.2
799923	si:ch211-208h16.4	556628	zgc:111868
100003397	rnasel2	556856	vgll2a
100003654	si:dkey-58f10.11	557181	alg13
100004874	si:ch211-275j6.5	557483	osbpl2a
100005014	mob1a	557734	lrp8
100005566	f11r.2	557745	pea15
100034634	si:dkeyp-122a9.1	557798	mfap3l
100037374	fgfbp2b	557812	fam184b
100137128	hbl4	558150	sacs
100141350	crp3	558469	nt5dc3
100148431	dnaaf3	558677	zp3a.2
100150009	si:dkey-79f11.9	558759	adarb1b
100150358	scpp7	559222	acvr1bb
100151239	fam89b	559710	tapt1b
100216314	LOC100216314	560317	si:dkey-222b8.1
100317041	si:dkey-58f10.14	560362	dis3l
100330485	LOC100330485	560561	slc8a3
100332947	ccl39.2	560785	wwc1
100334848	si:dkey-17e16.17	560862	ppp1r9a
100535182	si:ch211-255i20.3	560932	map3k10
100535584	si:dkey-57c15.4	560951	xylt1
100536594	cxcl8b.1	561590	zgc:171750
100536677	si:dkey-224b4.5	561664	iffo1a
100538303	muc13a	562398	si:ch211-168n16.1
101883902	LOC101883902	562438	lrp13
101885779	LOC101885779	562652	arfgef3
103909155	LOC103909155	563345	cntnap2b
103910141	LOC103910141	563356	slc5a6a
103911722	LOC103911722	563414	rims3
108182776	LOC108182776	563561	LOC563561
108190430	LOC108190430	563942	kat2b
110438362	LOC110438362	564373	zgc:165539
110439247	LOC110439247	564825	rsf1a
BGI_novel_G000179	PREDICTED: LOW QUALITY PROTEIN: uncharacterized protein LOC106523904 [Austrofundulus limnaeus]	564848	zgc:152968
BGI_novel_G000180	PREDICTED: uncharacterized protein LOC107721237 [Sinocyclocheilus rhinocerous]	565130	pxnb
BGI_novel_G000533	hypothetical protein PCYB_141130, partial [Plasmodium cynomolgi strain B]	565173	rps6ka5
BGI_novel_G000646	PREDICTED: uncharacterized protein LOC102079676 [Oreochromis niloticus]	565316	dgat2
BGI_novel_G000653	uncharacterized protein LOC108190717 [Danio rerio]	565460	csmd2
BGI_novel_G000742	interleukin-1 receptor accessory protein-like 1-A isoform X1 [Danio rerio]	565665	tdrd6
BGI_novel_G000915	ETS-related transcription factor Elf-2 isoform X1 [Danio rerio]	565708	mhc1zea
BGI_novel_G000935	ADP/ATP translocase 1 [Danio rerio]	565767	zgc:162969
BGI_novel_G000961	glutamate receptor, ionotropic, AMPA 2a precursor [Danio rerio]	566063	kdelc2
BGI_novel_G000989	40S ribosomal protein S3a [Danio rerio]	566115	si:dkey-81e3.1
BGI_novel_G001032	PREDICTED: elongation factor 1-alpha 1-like [Maylandia zebra]	566161	bend5
BGI_novel_G001155	dnaJ homolog subfamily A member 3, mitochondrial [Danio rerio]	566205	snx27a
BGI_novel_G001228	cytochrome c oxidase subunit VIa-like [Danio rerio]	566367	abcd1
BGI_novel_G001297	uncharacterized protein LOC799219 precursor [Danio rerio]	566674	myo10l1
BGI_novel_G001334	zgc:195175 isoform X2 [Danio rerio]	566692	si:ch211-154a22.8
BGI_novel_G001437	delta113 p53 transcript variant 1 [Danio rerio]	567061	espn
BGI_novel_G001497	endophilin-B2 isoform X3 [Danio rerio]	567248	tmem184c
BGI_novel_G001652	doublesex- and mab-3-related transcription factor 2 [Danio rerio]	567482	si:dkey-189g17.2
BGI_novel_G001885	Rgs4 protein [Danio rerio]	567494	pum2
BGI_novel_G001886	regulator of G-protein signaling 5 [Danio rerio]	567544	slc6a8
BGI_novel_G002061	PREDICTED: lactase-like protein isoform X3 [Sinocyclocheilus grahami]	567622	LOC567622
BGI_novel_G002243	outer dense fiber of sperm tails 2b [Danio rerio]	567832	exoc3l1
BGI_novel_G002298	Pla1a protein [Danio rerio]	567877	syt2a
BGI_novel_G002324	crystallin, gamma M2d3 [Danio rerio]	568412	si:ch211-45c16.2
BGI_novel_G002374	neural cell adhesion molecule 2 precursor [Danio rerio]	568512	slc8a4a
BGI_novel_G002382	vesicle-associated membrane protein 8-like [Danio rerio]	568568	rc3h1a
BGI_novel_G002446	protocadherin cluster 1 gamma 22 [Danio rerio]	568877	hdac4
BGI_novel_G002482	synaptojanin-1 isoform X7 [Danio rerio]	569104	acoxl
BGI_novel_G002483	synaptojanin-1 isoform X9 [Danio rerio]	569212	tecpr2
BGI_novel_G002484	synaptojanin-1 isoform X3 [Danio rerio]	569360	dcc
BGI_novel_G002487	ras-related protein Rab-1B [Danio rerio]	570186	si:dkey-208k4.2
BGI_novel_G002489	Zgc:110695 [Danio rerio]	570453	abcg2b
BGI_novel_G002501	protein BTG3 isoform 1 [Danio rerio]	570771	kif1c
BGI_novel_G002505	phosphatidylinositol-binding clathrin assembly protein isoform X22 [Danio rerio]	570782	mfsd11
BGI_novel_G002510	lens intrinsic membrane protein 2.1 [Danio rerio]	571044	si:dkey-201c1.2
BGI_novel_G002563	suppressor of cytokine signaling 7 [Danio rerio]	571137	si:ch211-126j24.1
BGI_novel_G003092	Casein kinase I isoform alpha [Myotis davidii]	571688	dock5
BGI_novel_G003215	uncharacterized protein LOC100151367 precursor [Danio rerio]	571695	mypn
BGI_novel_G003251	Si:ch211-154o6.7 protein, partial [Danio rerio]	571939	zgc:171776
BGI_novel_G003770	protein Churchill [Danio rerio]	571986	szt2
BGI_novel_G004296	collagen alpha-1(XI) chain isoform X1 [Danio rerio]	572074	prkaa2
BGI_novel_G004306	PREDICTED: myosin-7 isoform X1 [Lates calcarifer]	572134	piwil2
BGI_novel_G004388	nucleosome assembly protein 1-like 4 isoform X1 [Danio rerio]	572215	si:ch211-59d13.2
BGI_novel_G004392	protein SPT2 homolog isoform X1 [Danio rerio]	572251	rnf165a
BGI_novel_G004418	PREDICTED: prominin-1-A-like isoform X6 [Sinocyclocheilus anshuiensis]	572412	obscnb
BGI_novel_G004430	protein FAM184B isoform X1 [Danio rerio]	619412	nedd4a
BGI_novel_G004434	Zgc:113078 [Danio rerio]	664700	zp2.1
BGI_novel_G004592	Mobkl1b protein [Danio rerio]	677660	retsatl
BGI_novel_G004594	ADP-ribosylation factor-like protein 6-interacting protein 4 [Danio rerio]	751595	zgc:152652
BGI_novel_G004656	Retrovirus-related Pol polyprotein LINE-1 [Larimichthys crocea]	767674	fam102ab
BGI_novel_G004661	PREDICTED: alcohol dehydrogenase [NADP(+)] B-like isoform X1 [Sinocyclocheilus anshuiensis]	767738	abi1b
BGI_novel_G004665	tyrosine-protein kinase receptor Tie-1 precursor [Danio rerio]	777609	ggact.1
BGI_novel_G004820	coxsackievirus and adenovirus receptor homolog precursor [Danio rerio]	791141	zgc:158659
BGI_novel_G004824	Activated leukocyte cell adhesion molecule [Danio rerio]	792333	nanog
BGI_novel_G004849	Si:busm1-6a2.1, partial [Danio rerio]	792928	tgfbr1b
BGI_novel_G005042	PREDICTED: insulin-like growth factor 1 receptor isoform X2 [Sinocyclocheilus grahami]	793035	zgc:171445
BGI_novel_G005089	sphingosine 1-phosphate receptor 1 [Danio rerio]	793100	si:dkey-46g23.2
BGI_novel_G005169	meteorin precursor [Danio rerio]	793796	scg2a
BGI_novel_G005186	glutamate receptor, ionotropic, AMPA 2a isoform X1 [Danio rerio]	793927	atxn1l
BGI_novel_G005192	condensin complex subunit 3 [Danio rerio]	795408	tmem94
		797213	si:ch211-42i9.8
		797331	slc12a5b
		797939	fbxl16
		798535	si:ch211-107n13.1
		798996	si:dkey-19b23.11
		799619	si:ch211-169p10.1
		100000337	zgc:173837
		100000823	dlg4
		100002302	mri1
		100002334	sc:d189
		100002462	wu:fi42e03
		100003245	nat16
		100004063	bsna
		100004448	wu:fi34b01
		100004503	eef1a1b
		100004576	taok1a
		100004929	zeb1a
		100005268	cpeb3
		100006078	ccr9b
		100007581	si:dkey-79f11.5
		100008088	zgc:173556
		100034578	si:dkey-97m3.1
		100037355	dtx4
		100037364	lrrc3b
		100037394	gtf3ab
		100038798	si:ch211-214c7.5
		100073328	slc38a3a
		100101638	phlpp2
		100101650	zgc:165518
		100124621	zgc:171977
		100126104	zgc:171779
		100136837	zgc:171446
		100137113	zgc:171474
		100141343	zgc:171818
		100144566	camk1da
		100144772	cubn
		100148225	LOC100148225
		100149082	dvl3
		100317353	hmbox1b
		100318353	si:ch73-212j7.1
		100330031	itchb
		100330483	cpeb2
		100330497	si:ch73-90k17.1
		100330617	tsc1b
		100330629	ptprd
		100330841	sbno2a
		100331216	LOC100331216
		100331590	ttbk2a
		100332046	tbc1d9b
		100332050	lrrk1
		100332120	tmem164
		100332505	LOC100332505
		100332822	LOC100332822
		100332905	snta1
		100333025	gdpd4a
		100333073	slc4a3
		100333482	LOC100333482
		100333657	plxnb2b
		100333772	si:zfos-1505d6.3
		100333801	LOC100333801
		100334068	LOC100334068
		100334106	iqsec1a
		100334195	LOC100334195
		100334336	syt7b
		100334870	rap1gds1
		100334979	tdrd12
		100534759	si:dkey-22n8.3
		100535393	LOC100535393
		100535904	xirp2b
		100536055	hivep2b
		100536567	si:dkey-22i16.9
		100536734	unc80
		100537564	si:ch211-146l10.7
		100537597	LOC100537597
		100537766	wu:fb97g03
		100537923	arid4b
		100537972	LOC100537972
		100538023	LOC100538023
		100538332	LOC100538332
		101882071	LOC101882071
		101882272	LOC101882272
		101882731	si:ch211-168d23.3
		101883074	LOC101883074
		101883122	LOC101883122
		101883524	si:ch73-109d9.3
		101883674	LOC101883674
		101883702	tet1
		101883801	LOC101883801
		101883855	LOC101883855
		101884341	LOC101884341
		101884815	celf5b
		101884924	slc38a3b
		101884937	LOC101884937
		101885095	hectd4
		101885096	LOC101885096
		101885162	si:ch73-383l1.1
		101885279	si:dkey-205h23.1
		101885328	LOC101885328
		101885783	LOC101885783
		101885998	LOC101885998
		101886684	LOC101886684
		101887060	tspoap1
		101887100	LOC101887100
		102467219	mhc1zda
		103908772	LOC103908772
		103909664	LOC103909664
		103910251	LOC103910251
		103910901	LOC103910901
		103911449	LOC103911449
		108179095	si:dkey-172k15.19
		108179144	LOC108179144
		108179170	si:ch211-146l10.8
		108179180	LOC108179180
		108180213	znf521
		108183934	LOC108183934
		108184066	LOC108184066
		108191474	LOC108191474
		110438920	LOC110438920
		110438923	LOC110438923
		110439257	LOC110439257
		110439410	LOC110439410
		110439861	LOC110439861
		110440114	LOC110440114
		110440136	LOC110440136
		BGI_novel_G000021	polyprotein [Danio rerio]
		BGI_novel_G000113	PREDICTED: trinucleotide repeat-containing gene 6A protein-like [Sinocyclocheilus grahami]
		BGI_novel_G000355	PREDICTED: uncharacterized protein LOC107730522 [Sinocyclocheilus rhinocerous]
		BGI_novel_G000571	hypothetical protein cypCar_00006843 [Cyprinus carpio]
		BGI_novel_G000781	PREDICTED: myomegalin-like isoform X14 [Sinocyclocheilus anshuiensis]
		BGI_novel_G000797	PREDICTED: eukaryotic translation initiation factor 4 gamma 1-like [Sinocyclocheilus rhinocerous]
		BGI_novel_G000799	PREDICTED: eukaryotic translation initiation factor 4 gamma 1 [Pygocentrus nattereri]
		BGI_novel_G000825	PREDICTED: mucin-3A-like [Sinocyclocheilus anshuiensis]
		BGI_novel_G000921	PREDICTED: myotubularin-related protein 7-like isoform X1 [Sinocyclocheilus rhinocerous]
		BGI_novel_G000928	pericentriolar material 1 protein isoform X6 [Danio rerio]
		BGI_novel_G000955	N6-adenosine-methyltransferase subunit METTL14 [Danio rerio]
		BGI_novel_G000965	glutamate receptor, ionotropic, AMPA 2a precursor [Danio rerio]
		BGI_novel_G000969	condensin-2 complex subunit D3 [Danio rerio]
		BGI_novel_G000970	condensin-2 complex subunit D3 [Danio rerio]
		BGI_novel_G000973	lysine (K)-specific demethylase 4C [Danio rerio]
		BGI_novel_G000975	lysine (K)-specific demethylase 4C [Danio rerio]
		BGI_novel_G000978	Acetylcholine receptor subunit alpha-like protein [Ooceraea biroi]
		BGI_novel_G000991	SH3 domain-containing protein 19 [Danio rerio]
		BGI_novel_G000998	pleiotropic regulator 1 [Danio rerio]
		BGI_novel_G000999	fibrinogen gamma chain precursor [Danio rerio]
		BGI_novel_G001002	microtubule-associated protein 9 isoform X1 [Danio rerio]
		BGI_novel_G001015	secreted phosphoprotein 24 precursor [Danio rerio]
		BGI_novel_G001021	novel protein [Danio rerio]
		BGI_novel_G001035	pseudouridine-5'-phosphatase [Danio rerio]
		BGI_novel_G001038	PREDICTED: zinc finger protein 596 [Callorhinchus milii]
		BGI_novel_G001042	hedgehog-interacting protein [Danio rerio]
		BGI_novel_G001090	Si:ch211-14a17.7 protein [Danio rerio]
		BGI_novel_G001130	G-protein-signaling modulator 2 isoform X1 [Danio rerio]
		BGI_novel_G001379	PREDICTED: dehydrogenase/reductase SDR family member 11 [Salmo salar]
		BGI_novel_G001435	cellular tumor antigen p53 isoform 1 [Danio rerio]
		BGI_novel_G001514	disabled homolog 2-interacting protein isoform X4 [Danio rerio]
		BGI_novel_G002081	PREDICTED: sal-like protein 1 [Sinocyclocheilus rhinocerous]
		BGI_novel_G002207	putative helicase mov-10-B.1 [Danio rerio]
		BGI_novel_G002229	cytospin-A [Danio rerio]
		BGI_novel_G002278	PREDICTED: E3 ubiquitin-protein ligase MYCBP2 isoform X8 [Sinocyclocheilus rhinocerous]
		BGI_novel_G002364	cell division cycle 16 [Danio rerio]
		BGI_novel_G002375	neural cell adhesion molecule 2 isoform X1 [Danio rerio]
		BGI_novel_G002424	long-chain fatty acid transport protein 4 [Danio rerio]
		BGI_novel_G002496	mediator of RNA polymerase II transcription subunit 13 [Danio rerio]
		BGI_novel_G002500	clatherin heavy chain [Danio rerio]
		BGI_novel_G002531	histone-lysine N-methyltransferase SETD1B-A [Danio rerio]
		BGI_novel_G002598	uncharacterized protein LOC100003631 [Danio rerio]
		BGI_novel_G002778	PREDICTED: actin-binding LIM protein 1-like isoform X10 [Cyprinus carpio]
		BGI_novel_G002780	actin-binding LIM protein 1 isoform X23 [Danio rerio]
		BGI_novel_G002838	hypothetical protein EAI_01794, partial [Harpegnathos saltator]
		BGI_novel_G002871	uncharacterized protein KIAA1109 homolog isoform X7 [Danio rerio]
		BGI_novel_G002872	uncharacterized protein KIAA1109 homolog isoform X7 [Danio rerio]
		BGI_novel_G002917	LIM domain-binding protein 3 isoform X1 [Danio rerio]
		BGI_novel_G003137	calcium/calmodulin-dependent protein kinase kinase 1, alpha b isoform X1 [Danio rerio]
		BGI_novel_G003145	hepatocyte nuclear factor 1-beta-A [Danio rerio]
		BGI_novel_G003256	tuftelin [Danio rerio]
		BGI_novel_G003266	RNA binding protein fox-1 homolog 1-like [Danio rerio]
		BGI_novel_G003333	solute carrier family 5 (sodium/multivitamin and iodide cotransporter), member 6 isoform X1 [Danio rerio]
		BGI_novel_G003369	shootin-1 [Danio rerio]
		BGI_novel_G003427	PREDICTED: protein-L-isoaspartate(D-aspartate) O-methyltransferase-like isoform X1 [Sinocyclocheilus rhinocerous]
		BGI_novel_G003536	zinc finger protein 423 isoform X2 [Danio rerio]
		BGI_novel_G003567	bcl-2-like protein 13 [Danio rerio]
		BGI_novel_G003701	ataxin-1 [Danio rerio]
		BGI_novel_G003764	intersectin 2a isoform X2 [Danio rerio]
		BGI_novel_G003798	euchromatic histone-lysine N-methyltransferase 1b [Danio rerio]
		BGI_novel_G003864	PREDICTED: LOW QUALITY PROTEIN: pecanex-like protein 3 [Cyprinus carpio]
		BGI_novel_G003915	protein unc-13 homolog A isoform X5 [Danio rerio]
		BGI_novel_G003917	PREDICTED: protein unc-13 homolog A-like [Sinocyclocheilus grahami]
		BGI_novel_G003957	abnormal spindle-like microcephaly-associated protein isoform X1 [Danio rerio]
		BGI_novel_G004112	plasma membrane calcium-transporting ATPase 3 isoform X2 [Danio rerio]
		BGI_novel_G004280	zinc finger MYND domain-containing protein 11 isoform X1 [Danio rerio]
		BGI_novel_G004379	stimulated by retinoic acid gene 6 protein homolog isoform X1 [Danio rerio]
		BGI_novel_G004408	PREDICTED: mediator of RNA polymerase II transcription subunit 28 [Sinocyclocheilus grahami]
		BGI_novel_G004410	transmembrane protein 144 precursor [Danio rerio]
		BGI_novel_G004412	transmembrane protein 144 precursor [Danio rerio]
		BGI_novel_G004415	neuronal acetylcholine receptor subunit alpha-6 precursor [Danio rerio]
		BGI_novel_G004429	transcription initiation factor IIE subunit beta [Danio rerio]
		BGI_novel_G004574	ectopic P granules protein 5 homolog isoform X2 [Danio rerio]
		BGI_novel_G004740	ets variant gene 5 (ets-related molecule) [Danio rerio]
		BGI_novel_G004776	band 4.1-like protein 5 [Danio rerio]
		BGI_novel_G004823	CD166 antigen homolog A isoform X1 [Danio rerio]
		BGI_novel_G004825	Activated leukocyte cell adhesion molecule [Danio rerio]
		BGI_novel_G005016	homeodomain-interacting protein kinase-2 [Danio rerio]
		BGI_novel_G005017	homeodomain-interacting protein kinase-2 [Danio rerio]
		BGI_novel_G005043	Insulin-like growth factor 1a receptor [Danio rerio]
		BGI_novel_G005132	extracellular sulfatase Sulf-2 isoform X5 [Danio rerio]

## Sheet: Legend
Dataset EV1
In the trunk region of stn1 mutants, decreased and increased expression was observed at 19 and 25 dpf, respectively.
