# Supplementary material for: Stn1 promotes zebrafish oocyte development via amplifying Wnt/β-catenin signaling
Source: EMBO Rep. 2026 Apr 17;27(12):3252–76. doi: 10.1038/s44319-026-00775-8 (PMC13304171; doi:10.1038/s44319-026-00775-8)
Supplement: Supplementary file 4 — Source data Fig. 1 [file 44319_2026_775_MOESM4_ESM.zip]

Archive with 28 entries (24 files):
- Figure 1/
- Figure 1/Figure 1A/
- Figure 1/Figure 1A/GFP 19 dpf.tif
- Figure 1/Figure 1A/GFP 25 dpf.tif
- Figure 1/Figure 1A/GFP 33 dpf.tif
- Figure 1/Figure 1B/
- Figure 1/Figure 1B/19 dpf DAPI.tif
- Figure 1/Figure 1B/19 dpf Ddx4.tif
- Figure 1/Figure 1B/19 dpf GFP.tif
- Figure 1/Figure 1B/19 dpf Merge.tif
- Figure 1/Figure 1B/25 dpf DAPI.tif
- Figure 1/Figure 1B/25 dpf Ddx4.tif
- Figure 1/Figure 1B/25 dpf GFP.tif
- Figure 1/Figure 1B/25 dpf Merge.tif
- Figure 1/Figure 1B/33 dpf DAPI.tif
- Figure 1/Figure 1B/33 dpf Ddx4.tif
- Figure 1/Figure 1B/33 dpf GFP.tif
- Figure 1/Figure 1B/33 dpf Merge.tif
- Figure 1/Figure 1B/45 dpf  Ddx4.tif
- Figure 1/Figure 1B/45 dpf DAPI.tif
- Figure 1/Figure 1B/45 dpf GFP.tif
- Figure 1/Figure 1B/45 dpf Merge.tif
- Figure 1/Figure 1B/90 dpf  Merge.tif
- Figure 1/Figure 1B/90 dpf DAPI.tif
- Figure 1/Figure 1B/90 dpf Ddx4.tif
- Figure 1/Figure 1B/90 dpf GFP.tif
- Figure 1/Figure 1C/
- Figure 1/Figure 1C/Figure 1C Total fluorescence intensity of GFP.xlsx
