# Supplementary material for: Stn1 promotes zebrafish oocyte development via amplifying Wnt/β-catenin signaling
Source: EMBO Rep. 2026 Apr 17;27(12):3252–76. doi: 10.1038/s44319-026-00775-8 (PMC13304171; doi:10.1038/s44319-026-00775-8)
Supplement: Supplementary file 4 — Source data Fig. 1 [file 44319_2026_775_MOESM4_ESM.zip › Figure 1/Figure 1C/Figure 1C Total fluorescence intensity of GFP.xlsx]

## Sheet: Total fluorescence intensity
Diameter/μm	Total fluorescence intensity of GFP	Age of zebrafish
33.5605	21.6966	19 dpf
14.4355	3.60667	19 dpf
23.9905	10.7208	19 dpf
14.5985	1.76838	19 dpf
11.727	1.97107	19 dpf
11.851	1.50016	19 dpf
10.382	1.13632	19 dpf
12.0075	1.10951	19 dpf
12.0205	3.97387	19 dpf
13.584	2.95257	19 dpf
9.7565	0.354968	19 dpf
13.9015	1.12302	19 dpf
29.541	23.3301	25 dpf
22.826	11.1764	25 dpf
32.5175	15.7573	25 dpf
27.556	16.8453	25 dpf
22.609	10.9963	25 dpf
27.183	13.6317	25 dpf
29.159	12.0895	25 dpf
25.184	10.5259	25 dpf
15.2585	2.14145	25 dpf
17.5695	4.39669	25 dpf
13.2375	2.02228	25 dpf
16.4285	3.02998	25 dpf
15.619	3.31775	25 dpf
10.4865	1.43759	25 dpf
7.792	0.536082	25 dpf
30.016	5.13939	25 dpf
25.4255	19.1676	25 dpf
27.837	24.7483	25 dpf
19.641	5.08222	25 dpf
22.101	8.57454	25 dpf
14.109	3.14956	25 dpf
16.606	3.39512	25 dpf
23.2875	15.7159	25 dpf
49.792	100.372	33 dpf
34.359	23.4117	33 dpf
28.393	14.6285	33 dpf
33.644	25.1918	33 dpf
27.637	9.2641	33 dpf
29.227	16.3861	33 dpf
29.622	13.36	33 dpf
25.834	7.91708	33 dpf
18.507	2.55502	33 dpf
8.161	0.333365	33 dpf
39.436	53.9624	33 dpf
18.149	2.2005	33 dpf
15.1965	1.41382	33 dpf
12.565	0.690421	33 dpf
24.5035	1.58353	33 dpf
30.181	26.1219	33 dpf
27.322	13.9884	33 dpf
30.009	39.8745	33 dpf
10.7355	1.25775	33 dpf
13.0255	1.94857	33 dpf
26.7945	21.037	33 dpf
13.634	2.77609	33 dpf
12.62	0.932891	33 dpf
13.257	2.18602	33 dpf
65.671	17.4236	45 dpf
67.04	13.6818	45 dpf
58.011	8.62966	45 dpf
40.668	73.7172	45 dpf
24.573	13.8945	45 dpf
60.303	13.3207	45 dpf
53.662	16.7836	45 dpf
32.1135	23.9992	45 dpf
26.9555	18.0012	45 dpf
34.531	17.2878	45 dpf
23.497	9.19589	45 dpf
28.0205	9.34416	45 dpf
15.5175	4.20013	45 dpf
21.5325	12.132	45 dpf
23.057	12.7766	45 dpf
20.913	8.44624	45 dpf
22.583	8.6438	45 dpf
23.972	13.5549	45 dpf
20.7645	13.7886	45 dpf
15.8365	5.10339	45 dpf
15.5765	4.84458	45 dpf
15.9685	5.68529	45 dpf
12.43	2.72559	45 dpf
21.5035	6.44261	45 dpf
13.684	4.52982	45 dpf
16.2545	6.07815	45 dpf
49.011	145.856	45 dpf
44.975	97.0229	45 dpf
39.2585	67.2034	45 dpf
39.198	89.3273	45 dpf
30.932	52.2911	45 dpf
25.428	31.4293	45 dpf
20.8645	11.9875	45 dpf
56.116	16.2243	45 dpf
64.6625	14.5577	45 dpf
51.673	8.44708	45 dpf
64.582	14.017	45 dpf
42.199	8.67413	45 dpf
66.8955	19.8543	45 dpf
67.0405	17.8614	45 dpf
50.812	8.93849	45 dpf
49.0375	145.349	45 dpf
43.2245	59.1672	45 dpf
35.96	50.2222	45 dpf
27.947	33.4021	45 dpf
38.7655	70.1268	45 dpf
70.787	20.568	45 dpf
61.602	16.5712	45 dpf
56.965	14.2774	45 dpf
56.012	13.9072	45 dpf
40.8775	10.1145	45 dpf
28.956	21.1114	45 dpf
28.5485	13.9314	45 dpf
21.9335	5.26253	45 dpf
21.928	4.7833	45 dpf
24.6395	7.79218	45 dpf
57.7825	10.9088	45 dpf
56.0045	8.24501	45 dpf
70.1305	10.4174	45 dpf
64.6535	17.6134	45 dpf
45.1985	5.8901	45 dpf
62.2335	11.2883	45 dpf
53.263	9.66341	45 dpf
54.2645	7.77996	45 dpf
58.7225	10.3349	45 dpf
38.6485	68.8466	45 dpf
53.149	12.6128	45 dpf
58.4915	15.5956	45 dpf
65.264	20.9818	45 dpf
72.6725	25.2874	45 dpf
55.9525	13.9342	45 dpf
67.0435	18.2336	45 dpf
64.7445	10.2949	45 dpf
39.4515	4.61582	45 dpf
61.9755	16.2026	45 dpf
57.236	13.5491	45 dpf
37.6505	54.278	45 dpf
28.416	34.9455	45 dpf
39.282	70.3246	45 dpf
15.8255	3.48572	45 dpf
17.3535	4.8621	45 dpf
21.8795	2.0036	45 dpf
23.794	1.74172	45 dpf
24.566	13.4638	45 dpf
27.9295	12.4148	45 dpf
20.204	5.54511	45 dpf
23.265	11.1012	45 dpf
22.263	11.7277	45 dpf
16.143	2.1116	45 dpf
