# Supplementary material for: Stn1 promotes zebrafish oocyte development via amplifying Wnt/β-catenin signaling
Source: EMBO Rep. 2026 Apr 17;27(12):3252–76. doi: 10.1038/s44319-026-00775-8 (PMC13304171; doi:10.1038/s44319-026-00775-8)
Supplement: Supplementary file 5 — Source data Fig. 2A-D F G [file 44319_2026_775_MOESM5_ESM.zip]

Archive with 40 entries (33 files):
- Figure 2A-D F G/
- Figure 2A-D F G/Figure 2A/
- Figure 2A-D F G/Figure 2A/ddx4 24 hpf lateral view het.tif
- Figure 2A-D F G/Figure 2A/ddx4 24 hpf lateral view hom.tif
- Figure 2A-D F G/Figure 2A/ddx4 24 hpf lateral view WT.tif
- Figure 2A-D F G/Figure 2A/ddx4 24 hpf top view het.tif
- Figure 2A-D F G/Figure 2A/ddx4 24 hpf top view hom.tif
- Figure 2A-D F G/Figure 2A/ddx4 24 hpf top view WT.tif
- Figure 2A-D F G/Figure 2B/
- Figure 2A-D F G/Figure 2B/Figure 2B PGC number.xlsx
- Figure 2A-D F G/Figure 2C/
- Figure 2A-D F G/Figure 2C/+7 line 19 dpf-hom.tif
- Figure 2A-D F G/Figure 2C/+7 line 19 dpf-WT.tif
- Figure 2A-D F G/Figure 2C/+7 line 25 dpf-hom.tif
- Figure 2A-D F G/Figure 2C/+7 line 25 dpf-WT female.tif
- Figure 2A-D F G/Figure 2C/+7 line 25 dpf-WT male.tif
- Figure 2A-D F G/Figure 2C/+7 line 33 dpf-hom.tif
- Figure 2A-D F G/Figure 2C/+7 line 33 dpf-WT female.tif
- Figure 2A-D F G/Figure 2C/+7 line 33 dpf-WT male.tif
- Figure 2A-D F G/Figure 2C/Δ7 line 19 dpf-hom.tif
- Figure 2A-D F G/Figure 2C/Δ7 line 19 dpf-WT.tif
- Figure 2A-D F G/Figure 2C/Δ7 line 25 dpf-hom.tif
- Figure 2A-D F G/Figure 2C/Δ7 line 25 dpf-WT female.tif
- Figure 2A-D F G/Figure 2C/Δ7 line 25 dpf-WT male.tif
- Figure 2A-D F G/Figure 2C/Δ7 line 33 dpf-hom.tif
- Figure 2A-D F G/Figure 2C/Δ7 line 33 dpf-WT female.tif
- Figure 2A-D F G/Figure 2C/Δ7 line 33 dpf-WT male.tif
- Figure 2A-D F G/Figure 2D/
- Figure 2A-D F G/Figure 2D/Figure 2D area.xlsx
- Figure 2A-D F G/Figure 2F/
- Figure 2A-D F G/Figure 2F/Cleaved Caspase-3 hom.tif
- Figure 2A-D F G/Figure 2F/Cleaved Caspase-3 WT.tif
- Figure 2A-D F G/Figure 2F/DAPI hom.tif
- Figure 2A-D F G/Figure 2F/DAPI WT.tif
- Figure 2A-D F G/Figure 2F/EGFP hom.tif
- Figure 2A-D F G/Figure 2F/EGFP WT.tif
- Figure 2A-D F G/Figure 2F/Merge hom.tif
- Figure 2A-D F G/Figure 2F/Merge WT.tif
- Figure 2A-D F G/Figure 2G/
- Figure 2A-D F G/Figure 2G/Figure 2G no. of CC3+ germ cells.xlsx
