# Supplementary material for: Stn1 promotes zebrafish oocyte development via amplifying Wnt/β-catenin signaling
Source: EMBO Rep. 2026 Apr 17;27(12):3252–76. doi: 10.1038/s44319-026-00775-8 (PMC13304171; doi:10.1038/s44319-026-00775-8)
Supplement: Supplementary file 5 — Source data Fig. 2A-D F G [file 44319_2026_775_MOESM5_ESM.zip › Figure 2A-D F G/Figure 2B/Figure 2B PGC number.xlsx]

## Sheet: PGC number
WT	stn1+/+7	stn1+7/+7
27	30	15
22	26	23
24	24	18
24	23	26
18	24	15
20	24	23
24	26	28
18	36	17
20	14	20
18	20	24
20	24	20
19	23	19
20	24	31
22	16	26
	21	22
	20	17
	25	9
	18	10
	16	19
	23	20
	11	24
	19	21
	20
	17
	24
	18
Values are represented as means ± SD; Unpaired t-test, two-tailed
Unpaired t-test	p value
WT vs stn1+/+7	0.6755
WT vs stn1+7/+7	0.5996
