# Supplementary material for: Stn1 promotes zebrafish oocyte development via amplifying Wnt/β-catenin signaling
Source: EMBO Rep. 2026 Apr 17;27(12):3252–76. doi: 10.1038/s44319-026-00775-8 (PMC13304171; doi:10.1038/s44319-026-00775-8)
Supplement: Supplementary file 5 — Source data Fig. 2A-D F G [file 44319_2026_775_MOESM5_ESM.zip › Figure 2A-D F G/Figure 2D/Figure 2D area.xlsx]

## Sheet: Area
Area/mm
19 dpf		25 dpf		33 dpf		19 dpf		25 dpf		33 dpf
WT	stn1+7/+7	WT	stn1+7/+7	WT	stn1+7/+7	WT	stn1Δ7/Δ7	WT	stn1Δ7/Δ7	WT	stn1Δ7/Δ7
0.00915364	0.00802066	0.0530311	0.013785	0.0985232	0.0614568	0.00830973	0.00480175	0.0439588	0.0339161	0.104368	0.0414568
0.0162952	0.00915326	0.0381029	0.012363	0.104559	0.0580893	0.00950978	0.00482784	0.0794702	0.0317675	0.118559	0.0780893
0.012763	0.00417875	0.0526844	0.0385076	0.0855343	0.0628181	0.00476519	0.00690035	0.0883354	0.0261707	0.0932343	0.0428181
0.00568374	0.00546336	0.0703428	0.0172592	0.120154	0.0250351	0.00628117	0.00742728	0.0441684	0.0296765	0.119314	0.0250351
0.00792222	0.00186808	0.0414606	0.0222048	0.225601	0.0194104	0.00949315	0.010127	0.11714	0.0168417	0.232143	0.0394104
0.00995475	0.00275892	0.0318471	0.0135918	0.201453	0.031728	0.00681687	0.00823853	0.0946104	0.0433208	0.218061	0.071728
0.00508379	0.00502274	0.0496069	0.0147037	0.236861	0.0282455	0.00469201	0.00559705	0.119401	0.0391597	0.367659	0.027941
0.00630971	0.00267818	0.0377502	0.0275441	0.150923	0.0365813	0.00735516	0.00476924	0.0672725	0.0455561	0.249721	0.030569
0.00743353	0.00334514	0.0328156	0.0150193	0.219721		0.0122064	0.00982319	0.0678431	0.0619069	0.207168
0.00605743	0.00501602	0.0376629		0.247168		0.00844678	0.00672537	0.074362	0.0539203	0.18442
0.00931267		0.0311308		0.19442		0.0104927	0.00962204	0.0716108		0.145984
0.00636733		0.0467772		0.165984		0.00422873	0.0124847	0.096613		0.199423
0.00799228		0.0147474		0.332211		0.0095896	0.00691455	0.0727167		0.153795
0.00582881		0.0458589		0.362358		0.0091454		0.0852641		0.38095
0.00239942						0.00640289		0.0709837		0.39853
0.00531615								0.0719075
0.00401834								0.0741773
0.00516056								0.0473513
Values are represented as means ± SD; Unpaired t-test, two-tailed
Unpaired t-test	p value
19 dpf WT vs stn1+7/+7	0.0337
25 dpf WT vs stn1+7/+7	0.0002
33 dpf WT vs stn1+7/+7	<0.0001
19 dpf WT vs stn1Δ7/Δ7	0.7472
25 dpf WT vs stn1Δ7/Δ7	<0.0001
33 dpf WT vs stn1Δ7/Δ7	0.0002
