# Supplementary material for: Stn1 promotes zebrafish oocyte development via amplifying Wnt/β-catenin signaling
Source: EMBO Rep. 2026 Apr 17;27(12):3252–76. doi: 10.1038/s44319-026-00775-8 (PMC13304171; doi:10.1038/s44319-026-00775-8)
Supplement: Supplementary file 5 — Source data Fig. 2A-D F G [file 44319_2026_775_MOESM5_ESM.zip › Figure 2A-D F G/Figure 2G/Figure 2G no. of CC3+ germ cells.xlsx]

## Sheet: no. of CC3+ germ cells
No. of CC3+ germ cells
WT	stn1+7/+7
1	2
0	2
1	1
1	0
1	1
2	1
2	2
1	2
0
2
1
2
Values are represented as means ± SD; Unpaired t-test, two-tailed
Unpaired t-test	p value
WT vs stn1+7/+7	0.5386
