# Supplementary material for: Stn1 promotes zebrafish oocyte development via amplifying Wnt/β-catenin signaling
Source: EMBO Rep. 2026 Apr 17;27(12):3252–76. doi: 10.1038/s44319-026-00775-8 (PMC13304171; doi:10.1038/s44319-026-00775-8)
Supplement: Supplementary file 6 — Source data Fig. 2E [file 44319_2026_775_MOESM6_ESM.zip]

Archive with 29 entries (28 files):
- Figure 2E/
- Figure 2E/+7 line 19 dpf-hom.tif
- Figure 2E/+7 line 19 dpf-WT.tif
- Figure 2E/+7 line 25 dpf-hom.tif
- Figure 2E/+7 line 25 dpf-WT ovary.tif
- Figure 2E/+7 line 25 dpf-WT testis.tif
- Figure 2E/+7 line 33 dpf-hom.tif
- Figure 2E/+7 line 33 dpf-WT ovary.tif
- Figure 2E/+7 line 33 dpf-WT testis.tif
- Figure 2E/+7 line 45 dpf-hom.tif
- Figure 2E/+7 line 45 dpf-WT ovary.tif
- Figure 2E/+7 line 45 dpf-WT testis.tif
- Figure 2E/+7 line 60 dpf-hom.tif
- Figure 2E/+7 line 60 dpf-WT ovary.tif
- Figure 2E/+7 line 60 dpf-WT testis.tif
- Figure 2E/Δ7 line 19 dpf-hom.tif
- Figure 2E/Δ7 line 19 dpf-WT.tif
- Figure 2E/Δ7 line 25 dpf-hom.tif
- Figure 2E/Δ7 line 25 dpf-WT ovary.tif
- Figure 2E/Δ7 line 25 dpf-WT testis.tif
- Figure 2E/Δ7 line 33 dpf-hom.tif
- Figure 2E/Δ7 line 33 dpf-WT ovary.tif
- Figure 2E/Δ7 line 33 dpf-WT testis.tif
- Figure 2E/Δ7 line 45 dpf-hom.tif
- Figure 2E/Δ7 line 45 dpf-WT ovary.tif
- Figure 2E/Δ7 line 45 dpf-WT testis.tif
- Figure 2E/Δ7 line 60 dpf-hom.tif
- Figure 2E/Δ7 line 60 dpf-WT ovary.tif
- Figure 2E/Δ7 line 60 dpf-WT testis.tif
