# Supplementary material for: Stn1 promotes zebrafish oocyte development via amplifying Wnt/β-catenin signaling
Source: EMBO Rep. 2026 Apr 17;27(12):3252–76. doi: 10.1038/s44319-026-00775-8 (PMC13304171; doi:10.1038/s44319-026-00775-8)
Supplement: Supplementary file 7 — Source data Fig. 3 [file 44319_2026_775_MOESM7_ESM.zip]

Archive with 54 entries (42 files):
- Figure 3/
- Figure 3/Figure 3A/
- Figure 3/Figure 3A/DAPI hom.tif
- Figure 3/Figure 3A/DAPI WT.tif
- Figure 3/Figure 3A/Ddx4 hom.tif
- Figure 3/Figure 3A/Ddx4 WT.tif
- Figure 3/Figure 3A/GFP hom.tif
- Figure 3/Figure 3A/GFP WT.tif
- Figure 3/Figure 3A/Merge hom.tif
- Figure 3/Figure 3A/Merge WT.tif
- Figure 3/Figure 3B/
- Figure 3/Figure 3B/Figure 3B Diameter.xlsx
- Figure 3/Figure 3C/
- Figure 3/Figure 3C/Flag.tif
- Figure 3/Figure 3C/Light chain.tif
- Figure 3/Figure 3C/Tcf7l2.tif
- Figure 3/Figure 3C/β-catenin.tif
- Figure 3/Figure 3D/
- Figure 3/Figure 3D/coomassie blue.tif
- Figure 3/Figure 3D/Lef1-Myc.tif
- Figure 3/Figure 3D/Tcf7-Myc.tif
- Figure 3/Figure 3D/Tcf7l1-Myc.tif
- Figure 3/Figure 3D/Tcf7l2-Flag.tif
- Figure 3/Figure 3D/Ten1-Flag.tif
- Figure 3/Figure 3D/β-catenin-Myc.tif
- Figure 3/Figure 3E/
- Figure 3/Figure 3E/Flag.tif
- Figure 3/Figure 3E/Heavy chain.tif
- Figure 3/Figure 3E/LEF1.tif
- Figure 3/Figure 3E/TCF7L2.tif
- Figure 3/Figure 3G/
- Figure 3/Figure 3G/coomassie blue.tif
- Figure 3/Figure 3G/HA GST-Stn1.tif
- Figure 3/Figure 3G/HA GST.tif
- Figure 3/Figure 3G/HA Input.tif
- Figure 3/Figure 3G/β-Actin Input.tif
- Figure 3/Figure 3H/
- Figure 3/Figure 3H/Figure 3H relative luciferase activity.xlsx
- Figure 3/Figure 3H/Figure 3H western blot/
- Figure 3/Figure 3H/Figure 3H western blot/Flag.tif
- Figure 3/Figure 3H/Figure 3H western blot/GAPDH.tif
- Figure 3/Figure 3I/
- Figure 3/Figure 3I/Figure 3I relative expression.xlsx
- Figure 3/Figure 3I/Figure 3I western blot/
- Figure 3/Figure 3I/Figure 3I western blot/Flag.tif
- Figure 3/Figure 3I/Figure 3I western blot/GFP.tif
- Figure 3/Figure 3I/Figure 3I western blot/Histone 3.tif
- Figure 3/Figure 3I/Figure 3I western blot/non-p-β-catenin.tif
- Figure 3/Figure 3J/
- Figure 3/Figure 3J/Flag right.tif
- Figure 3/Figure 3J/GAPDH left.tif
- Figure 3/Figure 3J/Heavy chain right.tif
- Figure 3/Figure 3J/non-p-β-catenin left.tif
- Figure 3/Figure 3J/non-p-β-catenin right.tif
