# Supplementary material for: Stn1 promotes zebrafish oocyte development via amplifying Wnt/β-catenin signaling
Source: EMBO Rep. 2026 Apr 17;27(12):3252–76. doi: 10.1038/s44319-026-00775-8 (PMC13304171; doi:10.1038/s44319-026-00775-8)
Supplement: Supplementary file 7 — Source data Fig. 3 [file 44319_2026_775_MOESM7_ESM.zip › Figure 3/Figure 3B/Figure 3B Diameter.xlsx]

## Sheet: Diameter 
Diameter/µm
WT	stn1+7/+7
13	8
14	7
28	8
19	9
11	7
21	8
17	10
25	11
10	9
11	9
34	9
15	10
15	7
15	9
12	9
14	8
15	10
11	9
11	9
11	10
13	13
14	13
15	10
11	10
29	10
25	10
10	10
13	9
14	11
20	10
28	12
23	15
31	13
28	10
24	9
29	9
30	10
15	9
26	10
18	11
40	12
18	12
17	12
17	9
17	7
12	10
33	11
28	8
13	10
16	11
29	12
24	14
31	13
29	11
24	14
27	9
29	10
13	12
17	9
14	13
20	9
10	12
11	11
11	11
11	13
27	12
30	12
11	11
10	10
9	10
11	11
10	11
13	11
46	12
36	12
13
10
14
36
12
27
19
18
20
19
11
12
10
27
12
39
27
46
44
21
16
17
13
16
47
29
28
31
30
24
23
29
30
36
45
33
27
27
14
17
16
15
16
10
9
Values are represented as means ± SD; Unpaired t-test, two-tailed
Unpaired t-test	p value
WT vs stn1+7/+7	<0.0001
