# Supplementary material for: Stn1 promotes zebrafish oocyte development via amplifying Wnt/β-catenin signaling
Source: EMBO Rep. 2026 Apr 17;27(12):3252–76. doi: 10.1038/s44319-026-00775-8 (PMC13304171; doi:10.1038/s44319-026-00775-8)
Supplement: Supplementary file 7 — Source data Fig. 3 [file 44319_2026_775_MOESM7_ESM.zip › Figure 3/Figure 3H/Figure 3H relative luciferase activity.xlsx]

## Sheet: Sheet1
	Relative luciferase activity (fold of control)
	a	b	c	d
EV	+	+	-	-
VP16-Tcf7l1∆N	-	+	+	+
Stn1-Flag	-	-	+	++
	0.827718	72.3092	125.587	181.838
	1.17163	69.9895	143.39	219.334
	1.00065	68.1814	122.523	216.69
Values are represented as means ± SD; Unpaired t-test, two-tailed
Unpaired t-test	p value
a vs b	<0.0001
b vs d	0.0008
b vs c	0.0004
