# Supplementary material for: Stn1 promotes zebrafish oocyte development via amplifying Wnt/β-catenin signaling
Source: EMBO Rep. 2026 Apr 17;27(12):3252–76. doi: 10.1038/s44319-026-00775-8 (PMC13304171; doi:10.1038/s44319-026-00775-8)
Supplement: Supplementary file 7 — Source data Fig. 3 [file 44319_2026_775_MOESM7_ESM.zip › Figure 3/Figure 3I/Figure 3I relative expression.xlsx]

## Sheet: Relative expression
Relative expression (fold of control)
Stn1-Flag		non-p-β-catenin		GFP
DMSO	BIO	DMSO	BIO	DMSO	BIO
0.977183	1.66716	0.755409	1.51397	1.05442	0.946951
0.810381	2.11624	1.27913	1.85394	0.970826	1.29412
1.21244	1.77728	0.965459	1.53302	0.974754	1.06168
Values are represented as means ± SD; Unpaired t-test, two-tailed
Unpaired t-test	p value
DMSO vs BIO (Stn1-Flag)	0.0088
DMSO vs BIO (non-p-β-catenin)	0.028
DMSO vs BIO (GFP)	0.3937
