# Supplementary material for: Stn1 promotes zebrafish oocyte development via amplifying Wnt/β-catenin signaling
Source: EMBO Rep. 2026 Apr 17;27(12):3252–76. doi: 10.1038/s44319-026-00775-8 (PMC13304171; doi:10.1038/s44319-026-00775-8)
Supplement: Supplementary file 8 — Source data Fig. 4 [file 44319_2026_775_MOESM8_ESM.zip]

Archive with 16 entries (12 files):
- Figure 4/
- Figure 4/Fig 4B/
- Figure 4/Fig 4B/Fig 4B relative luciferase activity.xlsx
- Figure 4/Fig 4D/
- Figure 4/Fig 4D/ddx4 25 dpf.tif
- Figure 4/Fig 4D/ddx4 3 mpf.tif
- Figure 4/Fig 4D/dnd1 25 dpf.tif
- Figure 4/Fig 4D/dnd1 3 mpf.tif
- Figure 4/Fig 4D/piwil1 25 dpf.tif
- Figure 4/Fig 4D/piwil1 3 mpf.tif
- Figure 4/Fig 4D/piwil2 25 dpf.tif
- Figure 4/Fig 4D/piwil2 3 mpf.tif
- Figure 4/Fig 4D/tdrd9 25 dpf.tif
- Figure 4/Fig 4D/tdrd9 3 mpf.tif
- Figure 4/Fig 4F/
- Figure 4/Fig 4F/EMSA.tif
