# Supplementary material for: Stn1 promotes zebrafish oocyte development via amplifying Wnt/β-catenin signaling
Source: EMBO Rep. 2026 Apr 17;27(12):3252–76. doi: 10.1038/s44319-026-00775-8 (PMC13304171; doi:10.1038/s44319-026-00775-8)
Supplement: Supplementary file 8 — Source data Fig. 4 [file 44319_2026_775_MOESM8_ESM.zip › Figure 4/Fig 4B/Fig 4B relative luciferase activity.xlsx]

## Sheet: Relative luciferase activity (f
Relative luciferase activity (fold of control)
Fopflash	lef1	piwil1	piwil2	tdrd1	tdrd9	dnd1	ddx4
0.819795	6.07741	79.9439	11.4547	8.64502	19.862	14.2776	161.317
1.01617	7.65878	84.1523	12.888	9.51036	18.9048	14.3429	125.558
1.16403	5.45098	90.303	13.1189	9.08324	18.6116	14.1387	137.431
t-tests	p value
lef1 vs Fopflash	0.0013
piwil1 vs Fopflash	<0.0001
piwil2 vs Fopflash	<0.0001
tdrd1 vs Fopflash	<0.0001
tdrd9 vs Fopflash	<0.0001
dnd1 vs Fopflash	<0.0001
ddx4 vs Fopflash	0.0002
