# Supplementary material for: Stn1 promotes zebrafish oocyte development via amplifying Wnt/β-catenin signaling
Source: EMBO Rep. 2026 Apr 17;27(12):3252–76. doi: 10.1038/s44319-026-00775-8 (PMC13304171; doi:10.1038/s44319-026-00775-8)
Supplement: Supplementary file 9 — Source data Fig. 5 [file 44319_2026_775_MOESM9_ESM.zip]

Archive with 20 entries (15 files):
- Figure 5/
- Figure 5/Figure 5A/
- Figure 5/Figure 5A/ddx4.tif
- Figure 5/Figure 5A/dnd1.tif
- Figure 5/Figure 5A/piwil1.tif
- Figure 5/Figure 5A/piwil2.tif
- Figure 5/Figure 5A/tdrd9.tif
- Figure 5/Figure 5B/
- Figure 5/Figure 5B/Figure 5B ChIP-qPCR.xlsx
- Figure 5/Figure 5D/
- Figure 5/Figure 5D/+7 line 45 dpf-hom.tif
- Figure 5/Figure 5D/+7 line 45 dpf-wnt8 rescue.tif
- Figure 5/Figure 5D/+7 line 45 dpf-WT ovary.tif
- Figure 5/Figure 5D/+7 line 45 dpf-WT testis.tif
- Figure 5/Figure 5D/Δ7 line 45 dpf-hom.tif
- Figure 5/Figure 5D/Δ7 line 45 dpf-wnt8 rescue.tif
- Figure 5/Figure 5D/Δ7 line 45 dpf-WT ovary.tif
- Figure 5/Figure 5D/Δ7 line 45 dpf-WT testis.tif
- Figure 5/Figure 5E/
- Figure 5/Figure 5E/Figure 5E diameter  of germ cells at stage IB  .xlsx
