# Supplementary material for: Stn1 promotes zebrafish oocyte development via amplifying Wnt/β-catenin signaling
Source: EMBO Rep. 2026 Apr 17;27(12):3252–76. doi: 10.1038/s44319-026-00775-8 (PMC13304171; doi:10.1038/s44319-026-00775-8)
Supplement: Supplementary file 9 — Source data Fig. 5 [file 44319_2026_775_MOESM9_ESM.zip › Figure 5/Figure 5B/Figure 5B ChIP-qPCR.xlsx]

## Sheet: piwil1
piwil1 （input%）
IgG				IP β-catenin
ORF		WRE		ORF		WRE
WT	stn1Δ7/Δ7	WT	stn1Δ7/Δ7	WT	stn1Δ7/Δ7	WT	stn1Δ7/Δ7
0.0196757	0.0425273	0	0.0391771	0.0184847	0.0384417	0.312445	0.0508903
0.0291741	0.089561	0.0774069	0.0812438	0.0394192	0.0803224	0.224128	0
0.0168034	0.109147	0.0730784	0.0630791	0.0166772	0.0369468	0.314181	0.0650855
Values are represented as means ± SD; Unpaired t-test, two-tailed
Unpaired t-test	p value
IP (WRE) WT vs IP (WRE) stn1Δ7/Δ7	0.0024

## Sheet: piwil2
piwil2 （input%）
IgG				IP β-catenin
ORF		WRE		ORF		WRE
WT	stn1Δ7/Δ7	WT	stn1Δ7/Δ7	WT	stn1Δ7/Δ7	WT	stn1Δ7/Δ7
0.0709916	0.0721201	0.0594994	0.0685762	0.0499939	0	0.263813	0.0663581
0.0804105	0.0666774	0.0353972	0.0699143	0.0566792	0.0455183	0.308284	0.00342807
0.0849881	0.0774297	0.0721474	0.0467308	0.0649761	0	0.236747	0.0811716
t-tests	p value
IP (WRE) WT vs IP (WRE) stn1Δ7/Δ7	0.0023

## Sheet: ddx4
ddx4 （input%）
IgG				IP β-catenin
ORF		WRE		ORF		WRE
WT	stn1Δ7/Δ7	WT	stn1Δ7/Δ7	WT	stn1Δ7/Δ7	WT	stn1Δ7/Δ7
0.241325	0.0416819	0.532453	0.169413	0.285802	0	2.38761	0.264114
0.226054	0.0983324	0.267377	0.0155354	0.178251	0	3.69425	0.106971
0	0	0.552641	0.1528	0.00488637	0.0772932	2.06731	0.184823
t-tests	p value
IP (WRE) WT vs IP (WRE) stn1Δ7/Δ7	0.0072

## Sheet: dnd1
dnd1 （input%）
IgG				IP β-catenin
ORF		WRE		ORF		WRE
WT	stn1Δ7/Δ7	WT	stn1Δ7/Δ7	WT	stn1Δ7/Δ7	WT	stn1Δ7/Δ7
0.000779433	0.047227	0	0	0	0	0.433433	0.0306242
0	0	0	0.0174926	0.00311622	0.0384787	0.490868	0
0	0.0337426	0	0	0.0522577	0.0479965	0.354614	0.026122
t-tests	p value
IP (WRE) WT vs IP (WRE) stn1Δ7/Δ7	0.0006

## Sheet: tdrd9
tdrd9 （input%）
IgG				IP (WRE)
ORF		WRE		ORF		WRE
WT	stn1Δ7/Δ7	WT	stn1Δ7/Δ7	WT	stn1Δ7/Δ7	WT	stn1Δ7/Δ7
0	0.0255018	0.0444243	0.0384072	0.0385703	0	0.210675	0.0497098
0.0312966	0.0417613	0.0268159	0.0446386	0.0436293	0.0299118	0.226612	0.0441163
0.029316	0.0248281	0.0619592	0.039648	0.041091	0.0402059	0.197472	0.0350883
t-tests	p value
IP (WRE) WT vs IP (WRE) stn1Δ7/Δ7	<0.0001
