# Supplementary material for: Stn1 promotes zebrafish oocyte development via amplifying Wnt/β-catenin signaling
Source: EMBO Rep. 2026 Apr 17;27(12):3252–76. doi: 10.1038/s44319-026-00775-8 (PMC13304171; doi:10.1038/s44319-026-00775-8)
Supplement: Supplementary file 9 — Source data Fig. 5 [file 44319_2026_775_MOESM9_ESM.zip › Figure 5/Figure 5E/Figure 5E diameter of germ cells at stage IB .xlsx]

## Sheet: Diameter  
Diameter/μm
stn1+7/+7;Tg(hsp70l:wnt8a-GFP)	stn1Δ7/Δ7;Tg(hsp70l:wnt8a-GFP)
44	25
37	26
40	22
38	21
35	24
32	21
40	21
26	24
32	37
36	28
28	31
36	28
40	31
46	29
40	27
42	30
49	26
50	28
47	30
45	26
41	31
45	23
42	28
55	21
50	22
49	38
32	30
57	26
	29
	22
	35
	30
	35
	33
	31
	33
	28
	27
	28
	27
	35
	51
	40
	33
	30
	37
	31
	41
	42
	45
	42
	43
	36
	42
	34
	36
