# Supplementary material for: Stn1 promotes zebrafish oocyte development via amplifying Wnt/β-catenin signaling
Source: EMBO Rep. 2026 Apr 17;27(12):3252–76. doi: 10.1038/s44319-026-00775-8 (PMC13304171; doi:10.1038/s44319-026-00775-8)
Supplement: Supplementary file 10 — EV Figures Source Data [file 44319_2026_775_MOESM10_ESM.zip]

Archive with 117 entries (100 files):
- Figure EV3/
- Figure EV3/DAPI hom.tif
- Figure EV3/DAPI WT.tif
- Figure EV3/gfp hom.tif
- Figure EV3/gfp WT.tif
- Figure EV3/Merge hom.tif
- Figure EV3/Merge WT.tif
- Figure EV4/
- Figure EV4/Figure EV4A/
- Figure EV4/Figure EV4A/ddx4/
- Figure EV4/Figure EV4A/ddx4/DAPI-hom.tif
- Figure EV4/Figure EV4A/ddx4/DAPI-wnt8 rescue.tif
- Figure EV4/Figure EV4A/ddx4/DAPI-WT.tif
- Figure EV4/Figure EV4A/ddx4/ddx4-hom.tif
- Figure EV4/Figure EV4A/ddx4/ddx4-wnt8 rescue.tif
- Figure EV4/Figure EV4A/ddx4/ddx4-WT.tif
- Figure EV4/Figure EV4A/ddx4/Merge-hom.tif
- Figure EV4/Figure EV4A/ddx4/Merge-wnt8 rescue.tif
- Figure EV4/Figure EV4A/ddx4/Merge-WT.tif
- Figure EV4/Figure EV4A/dnd1/
- Figure EV4/Figure EV4A/dnd1/DAPI-hom.tif
- Figure EV4/Figure EV4A/dnd1/DAPI-wnt8 rescue.tif
- Figure EV4/Figure EV4A/dnd1/DAPI-WT.tif
- Figure EV4/Figure EV4A/dnd1/dnd1-hom.tif
- Figure EV4/Figure EV4A/dnd1/dnd1-wnt8 rescue.tif
- Figure EV4/Figure EV4A/dnd1/dnd1-WT.tif
- Figure EV4/Figure EV4A/dnd1/Merge-hom.tif
- Figure EV4/Figure EV4A/dnd1/Merge-wnt8 rescue.tif
- Figure EV4/Figure EV4A/dnd1/Merge-WT.tif
- Figure EV4/Figure EV4A/piwil1/
- Figure EV4/Figure EV4A/piwil1/DAPI-hom.tif
- Figure EV4/Figure EV4A/piwil1/DAPI-wnt8 rescue.tif
- Figure EV4/Figure EV4A/piwil1/DAPI-WT.tif
- Figure EV4/Figure EV4A/piwil1/Merge-hom.tif
- Figure EV4/Figure EV4A/piwil1/Merge-wnt8 rescue.tif
- Figure EV4/Figure EV4A/piwil1/Merge-WT.tif
- Figure EV4/Figure EV4A/piwil1/piwil1-hom.tif
- Figure EV4/Figure EV4A/piwil1/piwil1-wnt8 rescue.tif
- Figure EV4/Figure EV4A/piwil1/piwil1-WT.tif
- Figure EV4/Figure EV4A/piwil2/
- Figure EV4/Figure EV4A/piwil2/DAPI-hom.tif
- Figure EV4/Figure EV4A/piwil2/DAPI-wnt8 rescue.tif
- Figure EV4/Figure EV4A/piwil2/DAPI-WT.tif
- Figure EV4/Figure EV4A/piwil2/Merge-hom.tif
- Figure EV4/Figure EV4A/piwil2/Merge-wnt8 rescue.tif
- Figure EV4/Figure EV4A/piwil2/Merge-WT.tif
- Figure EV4/Figure EV4A/piwil2/piwil2-homo.tif
- Figure EV4/Figure EV4A/piwil2/piwil2-wnt8 rescue.tif
- Figure EV4/Figure EV4A/piwil2/piwil2-WT.tif
- Figure EV4/Figure EV4A/tdrd1/
- Figure EV4/Figure EV4A/tdrd1/DAPI-hom.tif
- Figure EV4/Figure EV4A/tdrd1/DAPI-wnt8 rescue.tif
- Figure EV4/Figure EV4A/tdrd1/DAPI-WT.tif
- Figure EV4/Figure EV4A/tdrd1/Merge-hom.tif
- Figure EV4/Figure EV4A/tdrd1/Merge-wnt8 rescue.tif
- Figure EV4/Figure EV4A/tdrd1/Merge-WT.tif
- Figure EV4/Figure EV4A/tdrd1/tdrd1-hom.tif
- Figure EV4/Figure EV4A/tdrd1/tdrd1-wnt8 rescue.tif
- Figure EV4/Figure EV4A/tdrd1/tdrd1-WT.tif
- Figure EV4/Figure EV4A/tdrd7a/
- Figure EV4/Figure EV4A/tdrd7a/DAPI-hom.tif
- Figure EV4/Figure EV4A/tdrd7a/DAPI-wnt8 rescue.tif
- Figure EV4/Figure EV4A/tdrd7a/DAPI-WT.tif
- Figure EV4/Figure EV4A/tdrd7a/Merge-hom.tif
- Figure EV4/Figure EV4A/tdrd7a/Merge-wnt8 rescue.tif
- Figure EV4/Figure EV4A/tdrd7a/Merge-WT.tif
- Figure EV4/Figure EV4A/tdrd7a/tdrd7a-hom.tif
- Figure EV4/Figure EV4A/tdrd7a/tdrd7a-wnt8 rescue.tif
- Figure EV4/Figure EV4A/tdrd7a/tdrd7a-WT.tif
- Figure EV4/Figure EV4A/tdrd9/
- Figure EV4/Figure EV4A/tdrd9/DAPI-hom.tif
- Figure EV4/Figure EV4A/tdrd9/DAPI-wnt8 rescue.tif
- Figure EV4/Figure EV4A/tdrd9/DAPI-WT.tif
- Figure EV4/Figure EV4A/tdrd9/Merge-hom.tif
- Figure EV4/Figure EV4A/tdrd9/Merge-wnt8 rescue.tif
- Figure EV4/Figure EV4A/tdrd9/Merge-WT.tif
- Figure EV4/Figure EV4A/tdrd9/tdrd9-hom.tif
- Figure EV4/Figure EV4A/tdrd9/tdrd9-wnt8 rescue.tif
- Figure EV4/Figure EV4A/tdrd9/tdrd9-WT.tif
- Figure EV4/Figure EV4B/
- Figure EV4/Figure EV4B/Figure EV4B mean fluorescence intensity.xlsx
- Figure EV1/
- Figure EV1/Figure EV1A/
- Figure EV1/Figure EV1A/19 dpf  DAPI.tif
- Figure EV1/Figure EV1A/19 dpf gfp.tif
- Figure EV1/Figure EV1A/19 dpf Merge.tif
- Figure EV1/Figure EV1A/25 dpf DAPI.tif
- Figure EV1/Figure EV1A/25 dpf gfp.tif
- Figure EV1/Figure EV1A/25 dpf Merge.tif
- Figure EV1/Figure EV1A/33 dpf DAPI.tif
- Figure EV1/Figure EV1A/33 dpf gfp.tif
- Figure EV1/Figure EV1A/33 dpf Merge.tif
- Figure EV1/Figure EV1A/45 dpf DAPI.tif
- Figure EV1/Figure EV1A/45 dpf gfp.tif
- Figure EV1/Figure EV1A/45 dpf Merge.tif
- Figure EV1/Figure EV1B/
- Figure EV1/Figure EV1B/Fig EV1B mean fluorescence intensity of gfp.xlsx
- Figure EV2/
- Figure EV2/Figure EV2A/
- Figure EV2/Figure EV2A/+7 line 19 dpf-hom.tif
- Figure EV2/Figure EV2A/+7 line 19 dpf-WT.tif
- Figure EV2/Figure EV2A/+7 line 25 dpf-hom.tif
- Figure EV2/Figure EV2A/+7 line 25 dpf-WT ovary.tif
- Figure EV2/Figure EV2A/+7 line 25 dpf-WT testis.tif
- Figure EV2/Figure EV2A/+7 line 33 dpf-hom.tif
- Figure EV2/Figure EV2A/+7 line 33 dpf-WT ovary.tif
- Figure EV2/Figure EV2A/+7 line 33 dpf-WT testis.tif
- Figure EV2/Figure EV2A/Δ7 line 19 dpf-hom.tif
- Figure EV2/Figure EV2A/Δ7 line 19 dpf-WT.tif
- Figure EV2/Figure EV2A/Δ7 line 25 dpf-hom.tif
- Figure EV2/Figure EV2A/Δ7 line 25 dpf-WT ovary.tif
- Figure EV2/Figure EV2A/Δ7 line 25 dpf-WT testis.tif
- Figure EV2/Figure EV2A/Δ7 line 33 dpf-hom.tif
- Figure EV2/Figure EV2A/Δ7 line 33 dpf-WT ovary.tif
- Figure EV2/Figure EV2A/Δ7 line 33 dpf-WT testis.tif
- Figure EV2/Figure EV2B/
- Figure EV2/Figure EV2B/Figure EV2B area of gonad.xlsx
