# Supplementary material for: Stn1 promotes zebrafish oocyte development via amplifying Wnt/β-catenin signaling
Source: EMBO Rep. 2026 Apr 17;27(12):3252–76. doi: 10.1038/s44319-026-00775-8 (PMC13304171; doi:10.1038/s44319-026-00775-8)
Supplement: Supplementary file 10 — EV Figures Source Data [file 44319_2026_775_MOESM10_ESM.zip › Figure EV4/Figure EV4B/Figure EV4B mean fluorescence intensity.xlsx]

## Sheet: piwil1
Diameter/μm	Mean fluorescence intensity of piwil1
	WT	stn1Δ7/Δ7;Tg(hsp70l:wnt8a-GFP)
20.223	11.555
22.904	11.202
22.911	13.009
15.093	19.174
18.866	18.777
19.256	18.131
18.385	14.803
16.454	19.848
17.344	17.627
25.382	27.939
25.587	17.346
19.071	35.745
25.699	13.699
21.162	17.625
27.368	13.097
20.873	25.667
17.576	24.18
21.162	16.724
25.481	15.07
20.841	12.013
24.425	18.462
19.044	20.044
20.841	18.111
28.917	5.089
18.051	24.965
23.751	19.48
21.162	34.625
24.535	27.437
25.64	26.7
12.577	28.538
27.101	14.135
29.352	18.937
18.476	31.861
15.116	45.507
16.413	32.024
28.369	22.105
25.328	16.502
17.682	46.341
16.382	31.952
17.286	51.909
24.279	34.792
28.63	23.548
19.535	18.422
28.511	8.133
27.076	16.916
20.841	25.177
24.755	36.641
16.08	30.315
25.817	27.584
18.613	28.831
29.075	32.961
24.404	21.655
20.223	22.283
27.693	24.269
24.404	19.21
26.058	18.62
24.118	20.669
26.825	21.291
22.614	22.508
29.832	30.53
26.445	20.671
21.44	31.975
26.932	5.824
20.751	33.173
27.479	17.139
18.928	43.732
29.237	25.619
17.834	29.883
25.824	25.057
24.679	40.567
26.117	25.662
27.25	30.387
24.679	13.856
26.117	12.245
27.25	12.669
27.145	9.86
18.163	8.931
26.515	15.224
18.785	15.848
16.454	13.36
18.032	35.115
16.658	18.754
23.436	21.469
16.164	31.523
17.451	30.529
19.044	29.582
28.935	15.316
27.3	18.643
26.265	15.73
26.361	13.914
23.146	15.755
29.26	17.533
23.776		10.794
24.891		20.582
28.63		11.465
25.607		13.25
24.902		18.13
19.778		22.606
23.597		11.489
29.022		8.13
22.266		17.539
29.942		11.856
25.925		11.758
27.971		14.522
21.648		21.053
20.244		11.865
24.293		9.729
22.266		16.634
29.942		9.225
25.925		9.335
27.971		10.627
21.648		17.85
24.071		22.099
24.212		6.665
29.62		10.028
29.629		18.778
15.932		15.243
15.037		10.262
12.4		10.878
14.443		10.961
15.645		10.145
17.309		6.072
13.554		15.095
10.087		9.137
12.331		8.648
12.603		4.36
13.323		3.527
10.445		5.931
15.5		5.879
13.131		11.881
29.82		33.801
25.718		12.142
29.82		6.668
25.718		3.777
29.484		12.756
17.288		14.014
27.752		10.731
19.521		21.041
19.926		12.007
22.625		18.405
24.216		8.938
20.976		8.61
28.741		11.753
19.615		15.05
24.645		10.285
20.543		9.512
25.41		12.25
22.403		7.94
22.757		12.356

## Sheet: piwil2
Diameter/μm	Mean fluorescence intensity of piwil2
	WT	stn1Δ7/Δ7;Tg(hsp70l:wnt8a-GFP)
28.917	12.532
22.911	5.679
15.093	6.199
18.866	13.233
19.256	9.933
18.385	6.01
16.454	13.223
17.344	8.157
25.382	12.613
25.587	7.652
19.071	23.211
25.699	5.752
21.162	6.758
27.368	5.944
20.873	14.697
17.576	21.539
21.162	7.209
25.481	12.875
20.841	7.434
24.425	9.678
19.044	14.891
20.841	10.158
19.535	32.485
28.511	15.353
18.051	7.123
23.751	12.542
21.162	8.897
24.535	8.704
25.64	11.134
12.577	19.485
27.101	5.517
29.352	9.787
18.476	5.706
15.116	11.422
16.413	9.315
28.369	13.886
25.328	9.361
17.682	21.044
16.382	5.431
17.286	12.533
24.279	12.132
28.63	7.484
26.932	18.697
27.076	7.738
20.841	12.24
24.755	12.805
16.08	24.553
25.817	11.435
18.613	9.739
29.075	13.92
24.404	11.698
20.223	9.504
27.693	10.348
24.404	7.952
26.058	7.604
24.118	9.494
26.825	9.796
22.614	11.422
29.832	10.363
26.445	8.031
21.44	11.305
27.145	25.047
18.163	32.276
26.515	22.34
18.785	16.174
16.454	26.431
20.751	8.459
27.479	8.28
18.928	14.537
29.237	10.634
17.834	9.711
25.824	10.706
22.644	20.303
20.962	29.019
27.3	28.144
26.265	24.375
26.361	28.439
23.146	35.473
18.032	16.846
16.658	10.938
23.436	5.862
16.164	10.82
17.451	19.074
19.044	14.412
28.935	5.464
22.644	5.975
20.962	18.612
29.26	9.643
29.942		13.891
28.787		15.031
28.63		12.781
24.071		20.375
24.212		7.551
29.62		16.459
29.629		19.249
23.776		14.258
24.891		14.009
28.63		12.745
25.607		8.963
24.902		11.46
19.778		12.309
23.597		9.496
29.022		8.274
20.244		12.868
24.293		6.319
29.942		12.898
28.787		9.175
28.63		10.281
15.932		15.243
15.037		10.262
12.4		10.878
14.443		10.961
15.645		10.145
17.309		6.072
15.932		10.405
15.037		10.327
12.4		9.125
14.443		5.256
15.645		8.457
17.309		11.938
13.554		14.993
10.087		10.49
25.761		10.868
27.158		15.32
28.741		23.713
19.615		25.824
24.645		17.889
20.543		17.304
25.41		22.507
22.403		10.133
22.757		13.454
20.801		11.813
15.841		12.387
21.717		14.888
18.64		20.765
29.484		8.093
17.288		8.136
27.752		11.023
19.521		18.882
19.926		5.455
22.625		9.412
24.216		8.746
20.976		3.384
25.761		7.818
27.158		10.041
20.801		5.151
15.841		13.575
21.717		8.445
18.64		11.244
15.746		13.662
29.932		13.171
16.73		12.348
16.651		15.281

## Sheet: ddx4
Diameter/μm	Mean fluorescence intensity of ddx4
	WT	stn1Δ7/Δ7;Tg(hsp70l:wnt8a-GFP)
29.541	24.515
17.488	27.694
18.743	46.555
16.583	28.889
27.542	19.299
19.377	15.602
22.554	13.499
17.065	32.997
22.341	17.362
19.735	15.878
26.953	34.621
27.92	18.564
24.79	16.064
26.399	33.157
28.192	17.243
22.757	45.22
28.04	43.91
23.343	41.62
19.573	16.551
23.988	31.801
20.244	23.876
29.455	22.8
26.597	13.047
26.035	12.269
21.896	41.273
21.765	43.103
24.892	22.682
17.186	28.495
26.229	40.825
26.302	13.015
26.787	17.029
18.954	18.422
28.751	27.126
20.524	31.089
23.473	22.793
23.2	50.431
18.598	47.391
20.686	29.573
20.524	31.069
22.729	17.056
29.102	15.996
28.806	33.13
14.8	23.527
17.25	30.126
14.8	52
16.506	36.476
17.66	37.375
13.96	62.368
16.764	33.635
16.962	41.176
15.666	48.53
20.377	53.412
18.34	39.866
17.488	25.648
15.968	32.252
17.149	34.009
16.66	40.376
12.671	29.511
25.771	41.24
16.821	35.245
16.234	26.131
24.912	35.966
18.743	40.299
12.87	43.836
22.448	38.912
19.146	47.16
21.662	20.098
16.915	21.252
21.765	29.188
17.149	14.718
16.925	23.495
17	44.544
14.551	42.088
23.248	25.065
16.736	37.083
9.701	49.651
19.831	33.221
28.467	38.893
26.236	27.79
29.064	19.706
18.357	21.527
13.926	21.407
15.888	24.826
23.554	19.398
17.696	21.738
21.471	37.719
26.805	27.88
14.496	22.788
18.954		11.186
25.629		11.968
19.079		15.013
12.671		14.912
17.26		20.542
15.677		24.995
20.244		13.417
25.342		14.875
24.565		14.086
26.746		24.017
28.551		15.716
19.935		15.494
29.407		26.546
25.722		20.326
16.39		9.332
19.638		16.354
15.888		14.212
18.183		16.699
21.471		15.928
25.876		10.298
15.513		23.213
15.707		17.105
13.926		22.036
17.66		20.995
13.556		18.317
22.729		25.476
17.696		32.301
27.646		16.018
21.589		11.914
15.968		13.83
14.982		23.887
20.423		17.769
27.217		15.546
21.699		10.362
29.541		8.683
25.74		20.409
23.975		23.47
20.125		20.127
20.648		5.277
14.141		8.851
14.13		11.508
21.195		3.925
21.939		5.702
23.179		7.74
21.195		6.171
21.581		12.096
18.017		7.57
21.692		10.964
25.026		6.289
24.816		6.857
27.252		5.873
27.743		7.085
15.045		10.281
21.692		6.528
22.645		3.532
24.48		5.498
27.217		4.803
19.613		6.914
27.542		8.442
18.435		9.845
25.74		7.624
23.975		5.828
12.671		38.491
18.218		38.94
15.4		12.1
16.764		11.303
15.045		12.145
16.419		14.931
14.886		19.73
16.821		20.596
16.264		23.906
18.743		28.26
14.453		24.636
17.25		20.953
10.948		22.889
14.197		33.711
20.173		17.341
18.262		11.816
18.954		24.677
16.506		12.287
12.858		18.082
16.897		12.34
12.608		12.195
13.638		14.71
12.608		10.007
12.671		31.013
18.218		31.762
17.919		10.671
17.696		18.804
15.4		16.235
19.402		18.87
17.26		26.138
20.439		18.078
13.367		22.12
17.415		23.047
18.743		26.666
24.041		21.346
11.417		19.758
17.83		10.958
17.046		18.87

## Sheet: dnd1
Diameter/μm	Mean fluorescence intensity of dnd1
	WT	stn1Δ7/Δ7;Tg(hsp70l:wnt8a-GFP)
25.773	23.837
16.392	23.811
19.379	24.286
15.015	14.289
18.745	33.998
25.767	33.249
16.766	15.503
21.664	33.013
23.616	22.78
20.19	32.211
17.921	16.479
23.25	14.837
20.65	32.721
19.696	24.948
21.227	24.257
16.147	11.284
20.433	34.49
24.254	17.119
24.914	12.687
26.068	14.842
27.44	12.069
19.288	23.555
23.016	13.658
22.815	15.025
22.899	3.935
17.048	8.147
25.822	14.006
25.18	5.871
19.081	3.98
21.131		4.558
19.87		6.31
13.82		5.188
26.446		15.362
18.866		5.637
16.93		2.653
16.123		3.279
16.123		6.444
26.933		5.378
20.349		7.62
20.481		5.456
16.196		8.816
21.793		9.311
20.547		15.236
28.124		7.381
25.189		15.288
21.707		15.305
11.986		5.016
27.251		49.002
24.294		56.131
22.465		60.996
20.703		7.427
27.121		9.206
24.735		31.012
21.886		8.021
12.578		9.553
21.059		7.424
18.173		7.109
13.82		8.396
13.065		5.553
11.183		17.406
12.578		16.972
16.154		11.482
15.655		8.314
14.002		10.492
14.581		6.235
13.385		4.109
12.265		4.642
14.146		12.855
15.261		10.68
12.524		7.898
12.32		9.575
12.14		4.776
12.698		2.757
10.154		3.143
15.481		2.769
27.027		47.725
29.474		37.787
24.508		37.459
18.385		37.828
23.674		36.522
25.482		27.671
25.955		45.488
23.408		30.94
26.118		27.62
23.752		22.164
14.902		47.421
19.673		29.978
20.555		41.201
16.547		16.537
20.971		31.429
15.36		27.137
29.33		22.076

## Sheet: tdrd1
Diameter/μm	Mean fluorescence intensity of tdrd1
	WT	stn1Δ7/Δ7;Tg(hsp70l:wnt8a-GFP)
29.541	24.773
17.488	23.02
18.743	55.6
16.583	31.811
27.542	23.122
19.377	26.323
22.554	19.14
17.065	32.45
22.341	21.333
19.735	24.006
26.953	34.561
27.92	27.658
24.79	21.38
26.399	34.723
28.192	22.141
22.757	51.286
28.04	52.857
23.343	49.177
19.573	24.042
23.988	30.909
20.244	20.967
29.455	19.631
26.597	18.166
26.035	17.386
21.896	46.502
21.765	53.178
24.892	25.544
17.186	24.249
26.229	53.874
26.302	22.025
26.787	28.965
18.954	33.322
28.751	28.043
20.524	43.102
23.473	37.274
23.2	44.093
18.598	36.72
20.686	29.892
20.524	29.873
22.729	33.215
29.102	22.986
28.806	39.388
14.8	32.645
17.25	37.885
14.8	51.529
16.506	53.481
17.66	43.051
13.96	56.256
16.764	41.206
16.962	36.905
15.666	39.51
20.377	47.565
18.34	43.197
17.488	33.418
15.968	42.676
17.149	42.791
16.66	51.966
12.671	36.767
25.771	41.07
16.821	35.404
16.234	29.962
24.912	36.149
18.743	48.375
12.87	47.777
22.448	40.147
19.146	51.439
21.662	23.221
16.915	25.729
21.765	36.892
17.149	20.829
16.925	25.791
17	50.482
14.551	40.337
23.248	24.225
16.736	42.995
9.701	48.698
19.831	35.15
28.467	37.742
26.236	28.072
29.064	23.428
18.357	30.25
13.926	30.102
15.888	31.772
23.554	27.248
17.696	27.48
21.471	39.315
26.805	33.411
14.496	25.202
18.954		14.462
25.629		14.472
19.079		21.195
12.671		17.738
17.26		18.117
15.677		23.834
20.244		13.681
25.342		17.843
24.565		16.888
26.746		35.185
28.551		24.448
19.935		27.588
29.407		36.858
25.722		31.901
16.39		26.287
19.638		26.105
15.888		27.281
18.183		24.84
21.471		40.355
25.876		28.766
15.513		52.79
15.707		33.32
13.926		44.5
17.66		52.437
13.556		48.341
22.729		44.097
17.696		52.88
27.646		31.868
21.589		24.345
15.968		29.298
14.982		25.145
20.423		40.889
27.217		24.698
21.699		20.62
29.541		13.855
20.648		20.065
14.141		35.537
14.13		42.366
14.453		14.408
16.419		12.546
21.195		13.229
21.939		22.952
23.179		27.906
21.195		26.303
21.581		51.947
18.017		25.634
21.692		32.492
25.026		19.216
24.816		26.489
27.252		18.926
27.743		23.141
15.045		41.476
21.692		23.033
22.645		12.565
24.48		16.787
27.217		11.33
19.613		23.991
27.542		28.96
18.435		26.27
27.211		27.175
22.306		22.396
24.272		24.081
27.211		8.792
22.306		5.745
24.272		6.581
20.125		6.207
15.4		14.278
16.764		14.233
15.045		19.388
16.419		20.558
15.182		27.574
14.886		45.922
16.821		32.15
16.264		28.978
18.743		33.094
14.453		37.645
17.25		30.11
10.948		39.796
14.197		41.065
20.173		32.795
18.262		19.005
18.954		30.877
16.506		21.812
12.858		20.839
16.897		23.422
12.608		17.408
12.858		17.317
13.638		31.159
12.608		18.339
17.919		30.069
17.696		34.122
15.4		35.19
19.402		36.99
17.26		34.312
20.439		27.695
13.367		52.932
17.415		42.194
18.743		35.251
24.041		33.945
11.417		31.294
17.83		23.487
17.046		43.825

## Sheet: tdrd7a
Diameter/μm	Mean fluorescence intensity of tdrd7a
	WT	stn1Δ7/Δ7;Tg(hsp70l:wnt8a-GFP)
19.27	19.128
17.406	62.955
21.232	43.799
22.848	38.389
21.052	70.644
27.328	57.01
18.954	56.946
22.813	23.25
27.49	35.611
29.277	45.687
26.302	19.843
28.062	17.459
27.351	13.457
26.597	24.229
17.26	20.452
19.927	18.322
23.975	23.266
28.243	43.661
18.357	25.261
16.66	26.31
25.247	28.105
17.26		3.168
16.764		3.119
17.91		3.059
23.364		3.183
21.434		3.138
23.715		11.245
20.862		42.307
26.668		27.671
27.496		31.409
25.992		23.561
19.442		35.652
27.351		39.776
11.121		52.323
13.626		32.696
27.559		23.933
26.236		15.687
17.91		31.843
26.411		38.762
25.442		47.994
20.173		62.589
20.431		44.4
16.028		33.01
13.307		57.641
18.122		42.62
19.799		49.642
17.516		49.024

## Sheet: tdrd9
Diameter/μm	Mean fluorescence intensity of tdrd9
	WT	stn1Δ7/Δ7;Tg(hsp70l:wnt8a-GFP)
25.773	25.664
16.392	26.292
19.379	29.219
15.015	20.265
18.745	29.402
25.767	20.93
16.766	45.178
21.664	26.467
23.616	20.418
20.19	32.805
17.921	48.301
23.25	20.83
20.65	23.6
19.696	30.082
21.227	39.605
16.147	25.282
20.433	18.741
24.254	24.314
24.914	36.302
26.068	26.074
27.44	20.472
19.288	26.666
23.016	22.816
22.815	28.597
22.899	29.639
17.048	40.386
25.822	22.956
25.18	36.45
19.081	18.98
21.131		29.685
19.87		55.193
13.82		42.51
26.446		39.049
18.866		34.505
16.93		19.222
16.123		25.648
16.123		43.171
26.933		24.898
20.349		34.039
20.481		26.27
16.196		41.079
21.793		43.908
20.547		46.725
28.124		22.769
25.189		15.17
21.707		24.876
11.986		24.316
27.251		29.42
24.294		42.893
22.465		36.182
20.703		29.26
27.121		21.702
24.735		25.474
21.886		34.49
12.578		37.211
21.059		36.127
18.173		21.669
13.82		34.973
13.065		16.684
11.183		50.443
12.578		43.976
16.154		34.245
15.655		31.534
14.002		26.285
14.581		17.628
13.385		14.071
12.265		13.545
14.146		33.199
15.261		31.553
12.524		23.651
12.32		36.421
12.14		14.543
12.698		8.705
10.154		8.825
15.481		6.278
25.955		21.084
23.408		24.347
26.118		31.484
23.752		29.83
14.902		42.791
19.673		25.288
20.555		31.545
16.547		38.417
20.971		34.011
15.36		49.121
29.33		37.99
19.767		33.357
29.697		22.718
22.577		35.735
28.866		27.243
28.965		29.873
