# Supplementary material for: Stn1 promotes zebrafish oocyte development via amplifying Wnt/β-catenin signaling
Source: EMBO Rep. 2026 Apr 17;27(12):3252–76. doi: 10.1038/s44319-026-00775-8 (PMC13304171; doi:10.1038/s44319-026-00775-8)
Supplement: Supplementary file 10 — EV Figures Source Data [file 44319_2026_775_MOESM10_ESM.zip › Figure EV1/Figure EV1B/Fig EV1B mean fluorescence intensity of gfp.xlsx]

## Sheet: Mean fluorescence intensity
Diameter/μm	Mean fluorescence intensity of gfp /arbitrary unit	Age of zebrafish
17.073	5.732	19 dpf
15.956	19.445	19 dpf
28.024	9.377	19 dpf
21.675	5.441	19 dpf
28.458	7.812	19 dpf
28.362	6.507	19 dpf
24.859	7.22	19 dpf
22.529	8.286	19 dpf
22.702	6.363	19 dpf
22.593	4.683	19 dpf
25.627	10.922	19 dpf
15.883	12.735	19 dpf
19.537	14.416	19 dpf
22.028	8.052	19 dpf
19.714	9.265	19 dpf
17.523	10.868	19 dpf
20.476	12.175	19 dpf
17.177	8.88	19 dpf
19.259	10.95	19 dpf
16.224	10.466	19 dpf
20.365	6.575	19 dpf
18.625	9.319	19 dpf
21.773	19.645	19 dpf
16.111	13.264	19 dpf
19.55	12.159	19 dpf
20.146	5.683	19 dpf
18.82	12.151	19 dpf
24.41	6.464	19 dpf
22.039	6.564	19 dpf
20.759	12.442	19 dpf
19.286	11.354	19 dpf
28.549	5.299	19 dpf
41.531	9.174	19 dpf
45.265	9.046	19 dpf
45.721	9.067	19 dpf
45.994	9.963	19 dpf
37.14	9.349	19 dpf
40.902	9.514	19 dpf
49.039	10.411	19 dpf
20.024	28.157	19 dpf
36.569	16.181	19 dpf
21.619	5.484	19 dpf
21.593	4.189	19 dpf
29.844	7.235	19 dpf
26.556	11.564	19 dpf
18.883	9.597	19 dpf
22.789	9.107	19 dpf
19.944	14.147	19 dpf
26.668	20.69	19 dpf
21.993	29.371	19 dpf
15.775	20.333	19 dpf
16.332	28.212	19 dpf
16.352	25.123	19 dpf
17.265	18.521	19 dpf
18.594	19.456	19 dpf
20.248	19.741	19 dpf
20.488	16.421	19 dpf
21.562	9.232	19 dpf
22.311	10.231	19 dpf
51.19	17.19	25 dpf
44.825	20.637	25 dpf
41.018	21.634	25 dpf
50.52	19.851	25 dpf
37.142	30.772	25 dpf
34.305	26.334	25 dpf
41.103	28.533	25 dpf
35.185	20.778	25 dpf
65.165	14.882	25 dpf
48.478	21.081	25 dpf
36.677	24.202	25 dpf
31.154	31.683	25 dpf
43.88	25.687	25 dpf
31.182	22.626	25 dpf
29.855	26.807	25 dpf
30.882	33.785	25 dpf
31.145	23.681	25 dpf
40.654	29.023	25 dpf
36.261	33.693	25 dpf
35.408	23.304	25 dpf
32.211	29.17	25 dpf
33.662	27.85	25 dpf
38.957	32.498	25 dpf
35.243	42.88	25 dpf
31.966	31.56	25 dpf
28.61	47.716	25 dpf
38.026	49.343	25 dpf
33.462	35.342	25 dpf
38.596	35.375	25 dpf
13.59	2.881	25 dpf
39.668	24.703	25 dpf
34.347	35.822	25 dpf
34.584	28.628	25 dpf
29.699	30.809	25 dpf
26.802	51.557	25 dpf
35.416	31.628	25 dpf
29.689	37.997	25 dpf
21.262	21.284	25 dpf
36.867	25.441	25 dpf
33.139	28.175	25 dpf
30.91	45.735	25 dpf
33.384	23.722	25 dpf
36.028	32.545	25 dpf
35.292	21.867	25 dpf
24.956	30.962	25 dpf
10.631	2.327	25 dpf
11.449	2.617	25 dpf
33.174	37.932	25 dpf
31.322	25.319	25 dpf
32.066	31.275	25 dpf
34.211	22.927	25 dpf
33.48	38.696	25 dpf
8.534	12.926	25 dpf
31.649	32.754	25 dpf
17.422	7.61	25 dpf
13.154	25.984	25 dpf
28.432	30.827	25 dpf
16.407	10.698	25 dpf
8.006	15.895	25 dpf
14.051	11.387	25 dpf
32.265	33.685	25 dpf
24.807	24.062	25 dpf
22.505	32.499	25 dpf
34.609	21.384	25 dpf
30.413	19.984	25 dpf
24.385	30.251	25 dpf
33.764	33.311	25 dpf
24.787	43.503	25 dpf
31.591	29.701	25 dpf
26.799	43.637	25 dpf
24.978	31.57	25 dpf
28.711	28.178	25 dpf
23.918	26.612	25 dpf
28.103	40.758	25 dpf
28.212	34.296	25 dpf
34.445	32.392	25 dpf
30.549	36.936	25 dpf
24.098	43.452	25 dpf
33.904	35.596	25 dpf
33.918	39.234	25 dpf
29.013	39.66	25 dpf
29.422	27.396	25 dpf
24.828	33.072	25 dpf
26.972	34.711	25 dpf
17.327	2.186	25 dpf
29.725	31.398	25 dpf
24.232	44.914	25 dpf
27.71	37.57	25 dpf
31.141	28.616	25 dpf
12.033	18.009	25 dpf
25.439	53.778	25 dpf
20.379	42.951	25 dpf
27.092	15.027	25 dpf
27.548	51.556	25 dpf
23.256	41.931	25 dpf
27.548	29.805	25 dpf
26.488	41.954	25 dpf
26.873	30.205	25 dpf
31.058	33.399	25 dpf
34.674	37.327	25 dpf
26.261	44.857	25 dpf
29.75	39.507	25 dpf
27.129	46.198	25 dpf
23.74	39.316	25 dpf
26.248	38.087	25 dpf
32.917	31.431	25 dpf
23.167	46.748	25 dpf
30.067	26.992	25 dpf
15.275	17.113	25 dpf
14.233	16.139	25 dpf
13.123	26.237	25 dpf
18.192	14.898	25 dpf
15.619	21.523	25 dpf
14.608	22.213	25 dpf
21.517	37.617	25 dpf
12.553	22.664	25 dpf
22.965	34.623	25 dpf
30.801	27.705	25 dpf
33.168	25.627	25 dpf
29.001	31.659	25 dpf
27.379	29.109	25 dpf
27.999	25.45	25 dpf
32.803	31.093	25 dpf
29.792	32.958	25 dpf
28.82	40.955	25 dpf
29.059	39.76	25 dpf
38.144	29.895	25 dpf
33.35	43.066	25 dpf
27.472	40.9	25 dpf
30.29	34.507	25 dpf
27.758	56.212	25 dpf
21.288	9.502	25 dpf
28.981	37.933	25 dpf
25.504	43.246	25 dpf
36.38	33.1	25 dpf
29.286	38.2	25 dpf
30.941	33.803	25 dpf
32.621	43.674	25 dpf
23.127	55.364	25 dpf
33.168	53.038	25 dpf
22.853	63.243	25 dpf
27.773	50.789	25 dpf
23.656	53.22	25 dpf
28.907	24.45	25 dpf
30.017	20.534	25 dpf
32.089	19.928	25 dpf
27.578	30.298	25 dpf
30.29	40.507	25 dpf
22.593	38.998	25 dpf
12.692	2.823	25 dpf
27.336	31.486	25 dpf
35.955	42.06	25 dpf
39.243	40.957	25 dpf
25.047	33.899	25 dpf
36.056	30.418	25 dpf
36.849	38.244	25 dpf
34.962	32.842	25 dpf
19.079	15.464	25 dpf
36.55	31.902	25 dpf
25.831	29.997	25 dpf
29.639	44.144	25 dpf
32.687	27.636	25 dpf
28.815	45.434	25 dpf
39.226	31.129	25 dpf
14.698	20.337	25 dpf
15.16	22.742	25 dpf
15.976	22.94	25 dpf
32.357	35.486	25 dpf
44.894	38.499	25 dpf
38.099	31.759	25 dpf
32.368	35.732	25 dpf
15.377	21.528	25 dpf
33.39	35.052	25 dpf
17.823	13.771	25 dpf
15.028	18.279	25 dpf
18.904	15.642	25 dpf
29.391	43.455	25 dpf
29.343	28.96	25 dpf
23.918	10.148	25 dpf
27.472	35.67	25 dpf
38.116	26.123	25 dpf
32.715	33.598	25 dpf
43.053	33.895	25 dpf
25.52	37.752	25 dpf
29.385	29.217	25 dpf
14.766	9.703	25 dpf
16.223	5.536	25 dpf
34.597	34.263	25 dpf
37.759	27.246	25 dpf
28.907	36.037	25 dpf
13.274	2.799	25 dpf
17.028	2.355	25 dpf
28.618	19.885	25 dpf
30.257	37.464	25 dpf
12.5	14.769	25 dpf
24.263	27.543	25 dpf
30.994	44.612	25 dpf
33.208	40.677	25 dpf
31.46	49.245	25 dpf
33.616	57.832	25 dpf
38.659	30.359	25 dpf
34.118	37.039	25 dpf
39.328	30.375	25 dpf
42.357	39.849	25 dpf
37.353	43.346	25 dpf
38.79	48.501	25 dpf
25.413	22.269	25 dpf
33.504	43.985	25 dpf
29.967	47.911	25 dpf
18.661	14.82	25 dpf
21.416	13.435	25 dpf
19.767	20.523	25 dpf
43.938	6.685	33 dpf
37.195	10.484	33 dpf
36.21	10.825	33 dpf
36.168	14.623	33 dpf
32.09	25.553	33 dpf
38.174	15.158	33 dpf
44.657	11.984	33 dpf
31.38	21.442	33 dpf
10.584	10	33 dpf
34.403	17.441	33 dpf
34.335	25.886	33 dpf
43.552	13.689	33 dpf
40.772	16.242	33 dpf
44.907	13.19	33 dpf
41.195	16.11	33 dpf
37.818	22.013	33 dpf
38.002	18.291	33 dpf
26.049	38.829	33 dpf
26.379	29.409	33 dpf
42.172	16.567	33 dpf
36.982	17.021	33 dpf
26.049	31.297	33 dpf
24.343	7.415	33 dpf
40.572	19.3	33 dpf
39.284	23.616	33 dpf
24.975	32.787	33 dpf
39.23	14.977	33 dpf
38.298	37.986	33 dpf
37.384	39.224	33 dpf
58.19	26.887	33 dpf
47.576	9.986	33 dpf
33.382	31.789	33 dpf
44.049	20.247	33 dpf
30.622	33.596	33 dpf
39.15	40.075	33 dpf
36.073	41.979	33 dpf
50.875	29.899	33 dpf
43.284	43.203	33 dpf
33.282	37.66	33 dpf
30.875	33.357	33 dpf
31.834	38.625	33 dpf
24.313	20.453	33 dpf
50.572	19.104	33 dpf
55.283	23.226	33 dpf
67.421	17.789	33 dpf
42.157	20.286	33 dpf
36.72	25.766	33 dpf
66.068	16.323	33 dpf
56.158	21.729	33 dpf
34.583	21.458	33 dpf
36.186	32.106	33 dpf
54.488	15.277	33 dpf
55.258	19.259	33 dpf
58.319	15.172	33 dpf
49.074	13.918	33 dpf
38.579	47.151	33 dpf
28.523	31.668	33 dpf
45.649	13.288	33 dpf
53.085	14.093	33 dpf
49.011	20.22	33 dpf
57.187	18.207	33 dpf
48.572	20.071	33 dpf
36.996	32.514	33 dpf
53.95	16.454	33 dpf
56.079	18.236	33 dpf
43.088	24.811	33 dpf
34.071	36.386	33 dpf
46.413	25.503	33 dpf
34.639	41.94	33 dpf
56.976	26.115	33 dpf
33.141	28.835	33 dpf
39.77	24.611	33 dpf
39.245	21.246	33 dpf
41.349	35.368	33 dpf
49.57	18.489	33 dpf
49.617	15.72	33 dpf
46.196	22.38	33 dpf
33.483	28.03	33 dpf
45.959	24.686	33 dpf
54.198	22.387	33 dpf
54.263	14.967	33 dpf
46.196	20.883	33 dpf
50.768	20.154	33 dpf
52.39	25.205	33 dpf
46.03	27.7	33 dpf
66.187	19.139	33 dpf
48.782	15.597	33 dpf
33.574	30.56	33 dpf
18.498	9.028	33 dpf
48.692	18.662	33 dpf
28.889	30.839	33 dpf
47.457	22.179	33 dpf
46.313	19.183	33 dpf
28.5	31.234	33 dpf
32.289	37.798	33 dpf
23.078	27.243	33 dpf
52.143	20.744	33 dpf
38.511	26.3	33 dpf
42.482	20.243	33 dpf
41.937	20.653	33 dpf
61.453	23.941	33 dpf
43.659	24.685	33 dpf
49.529	21.565	33 dpf
33.205	34.709	33 dpf
34.549	41.374	33 dpf
40.583	27.476	33 dpf
45.232	22.773	33 dpf
28.744	35.776	33 dpf
28.174	21.796	33 dpf
29.576	26.519	33 dpf
44.959	15.242	33 dpf
44.053	27.434	33 dpf
48.494	22.981	33 dpf
32.677	32.491	33 dpf
43.108	30.728	33 dpf
61.468	21.465	33 dpf
43.804	23.481	33 dpf
49.192	25.345	33 dpf
52.979	21.395	33 dpf
32.354	39.336	33 dpf
47.897	16.921	33 dpf
37.862	24.831	33 dpf
61.477	23.201	33 dpf
42.626	24.098	33 dpf
58.165	19.197	33 dpf
48.836	24.613	33 dpf
34.656	24.58	33 dpf
40.121	30.329	33 dpf
40.338	40.431	33 dpf
37.799	45.209	33 dpf
54.44	19.21	33 dpf
46.283	19.98	33 dpf
46.502	21.259	33 dpf
52.394	18.851	33 dpf
34.005	28.694	33 dpf
27.045	34.308	33 dpf
52.333	17.925	33 dpf
48.907	15.06	33 dpf
52.231	20.808	33 dpf
45.303	17.605	33 dpf
47.745	13.537	33 dpf
61.129	11.973	33 dpf
56.541	9.13	33 dpf
58.505	11.745	33 dpf
51.094	15.096	33 dpf
57.863	18.222	33 dpf
49.371	20.587	33 dpf
48.652	20.692	33 dpf
31.577	24.795	45 dpf
38.999	22.627	45 dpf
54.397	16.094	45 dpf
36.387	23.389	45 dpf
40.459	14.903	45 dpf
52.996	11.051	45 dpf
63.669	13.505	45 dpf
43.101	15.006	45 dpf
55.358	13.365	45 dpf
39.089	29.503	45 dpf
52.743	10.655	45 dpf
70.365	21.211	45 dpf
58.439	22.493	45 dpf
41.314	20.356	45 dpf
40.148	32.608	45 dpf
55.114	15.417	45 dpf
65.313	13.123	45 dpf
26.47	42.289	45 dpf
36.265	37.525	45 dpf
28.989	36.564	45 dpf
28.653	41.775	45 dpf
33.816	37.339	45 dpf
61.053	17.802	45 dpf
29.391	26.588	45 dpf
87.448	17.64	45 dpf
50.991	21.144	45 dpf
73.686	20.184	45 dpf
51.416	20.104	45 dpf
60.358	16.792	45 dpf
83.819	15.811	45 dpf
88.597	17.222	45 dpf
53.976	27.385	45 dpf
63.106	19.357	45 dpf
37.677	25.424	45 dpf
51.467	19.411	45 dpf
47.071	19.284	45 dpf
67.391	16.767	45 dpf
48.478	19.402	45 dpf
62.366	22.417	45 dpf
56.152	25.066	45 dpf
35.779	37.769	45 dpf
30.4	39.914	45 dpf
32.87	41.381	45 dpf
36.957	35.192	45 dpf
24.033	23.567	45 dpf
29.861	23.914	45 dpf
33.743	39.402	45 dpf
34.105	39.02	45 dpf
50.015	16.322	45 dpf
76.647	23.47	45 dpf
53.32	17.789	45 dpf
58.126	16.959	45 dpf
55.532	22.26	45 dpf
47.978	19.157	45 dpf
46.163	20.491	45 dpf
52.866	19.499	45 dpf
45.296	17.423	45 dpf
45.655	24.51	45 dpf
52.067	17.683	45 dpf
51.384	15.281	45 dpf
46.832	8.021	45 dpf
41.195	13.339	45 dpf
83.446	22.452	45 dpf
56.293	16.777	45 dpf
61.571	22.127	45 dpf
59.96	17.369	45 dpf
58.58	15.945	45 dpf
59.298	18.052	45 dpf
49.847	20.006	45 dpf
47.068	18.749	45 dpf
41.789	27.934	45 dpf
28.734	38.519	45 dpf
27.778	34.681	45 dpf
28.775	32.087	45 dpf
27.956	35.401	45 dpf
33.831	30.308	45 dpf
59.699	22.593	45 dpf
68.845	16.096	45 dpf
51.384	27.345	45 dpf
46.995	19.789	45 dpf
44.053	17.358	45 dpf
51.92	17.666	45 dpf
42.004	24.192	45 dpf
56.572	19.29	45 dpf
56.079	22.776	45 dpf
67.214	19.556	45 dpf
52.672	22.365	45 dpf
75.301	22.886	45 dpf
51.259	21.408	45 dpf
51.348	17.471	45 dpf
55.911	18.728	45 dpf
52.709	26.824	45 dpf
62.524	22.564	45 dpf
47.983	20.722	45 dpf
38.509	33.367	45 dpf
49.331	18.499	45 dpf
58.543	22.568	45 dpf
52.092	23.058	45 dpf
65.58	20.071	45 dpf
54.306	20.635	45 dpf
39.106	38.474	45 dpf
38.539	40.708	45 dpf
27.493	35.527	45 dpf
40.257	22.428	45 dpf
31.047	39.132	45 dpf
88.04	18.287	45 dpf
24.808	43.43	45 dpf
28.197	43.535	45 dpf
31.157	39.339	45 dpf
25.089	23.801	45 dpf
26.662	34.621	45 dpf
55.153	22.202	45 dpf
50.548	22.869	45 dpf
73.4	17.679	45 dpf
48.59	25	45 dpf
56.1	19.342	45 dpf
65.246	21.721	45 dpf
54.213	32.778	45 dpf
75.306	25.944	45 dpf
56.56	30.482	45 dpf
55.078	19.153	45 dpf
51.79	12.981	45 dpf
73.389	20.917	45 dpf
76.458	19.065	45 dpf
93.16	18.073	45 dpf
62.883	11.597	45 dpf
63.876	14.549	45 dpf
64.729	17.913	45 dpf
73.281	19.416	45 dpf
71.669	17.971	45 dpf
57.757	28.968	45 dpf
56.689	24.815	45 dpf
59.232	24.234	45 dpf
48.819	27.18	45 dpf
61.163	20.506	45 dpf
50.393	19.642	45 dpf
57.936	22.467	45 dpf
53.468	20.734	45 dpf
61.067	18.337	45 dpf
68.079	18.323	45 dpf
54.273	20.572	45 dpf
63.298	20.149	45 dpf
76.651	22.659	45 dpf
37.224	40.566	45 dpf
23.407	29.137	45 dpf
67.193	22.875	45 dpf
48.341	12.475	45 dpf
54.118	11.468	45 dpf
59.923	10.152	45 dpf
64.862	23.282	45 dpf
67.573	21.049	45 dpf
57.797	17.352	45 dpf
67.788	16.091	45 dpf
55.316	12.598	45 dpf
52.39	15.943	45 dpf
67.205	15.172	45 dpf
68.658	14.749	45 dpf
68.795	16.185	45 dpf
57.878	17.866	45 dpf
62.832	9.738	45 dpf
164.151	8.738	45 dpf
75.309	26.112	45 dpf
