# Supplementary material for: Stn1 promotes zebrafish oocyte development via amplifying Wnt/β-catenin signaling
Source: EMBO Rep. 2026 Apr 17;27(12):3252–76. doi: 10.1038/s44319-026-00775-8 (PMC13304171; doi:10.1038/s44319-026-00775-8)
Supplement: Supplementary file 10 — EV Figures Source Data [file 44319_2026_775_MOESM10_ESM.zip › Figure EV2/Figure EV2B/Figure EV2B area of gonad.xlsx]

## Sheet: Area of gonad
Area of gonad/mm
19 dpf		25 dpf		33 dpf		19 dpf		25 dpf		33 dpf
WT	stn1+7/+7	WT	stn1+7/+7	WT	stn1+7/+7	WT	stn1Δ7/Δ7	WT	stn1Δ7/Δ7	WT	stn1Δ7/Δ7
0.0630038	0.0573714	0.0985156	0.110322	0.252295	0.210811	0.0364127	0.0395441	0.169283	0.0876053	0.309703	0.138676
0.0524664	0.0395298	0.135768	0.0865338	0.288585	0.264187	0.0476317	0.0278364	0.133831	0.142277	0.320891	0.132992
0.0620907	0.0723596	0.149131	0.109175	0.40917	0.102965	0.0182018	0.0378969	0.130968	0.0445493	0.564684	0.06936
0.0881105	0.052814	0.232799	0.106775	0.508151	0.243915	0.017697	0.0406625	0.165712	0.064592	0.520975	0.094393
0.0598762	0.0227985	0.217918	0.0933216	0.819863	0.181152	0.0240446	0.0184411	0.192313	0.0440533	0.640346	0.146508
0.0741247	0.0411404	0.245477	0.0637746	0.774723	0.241248	0.0262906	0.042607	0.189785	0.133308	0.204183	0.128999
		0.254189	0.0866994	0.777505		0.0357138	0.0550215	0.245984		0.216956	0.124449
		0.235754		0.36829				0.20518		0.138154
				0.448516				0.168678		0.159973
				0.464013				0.164202		0.219601
				0.361925				0.143522		0.195667
										0.215655
										0.175631
Values are represented as means ± SD; Unpaired t-test, two-tailed
Unpaired t-test	p value
19 dpf WT vs stn1+7/+7	0.0538
25 dpf WT vs stn1+7/+7	0.0007
33 dpf WT vs stn1+7/+7	0.004
19 dpf WT vs stn1Δ7/Δ7	0.209
25 dpf WT vs stn1Δ7/Δ7	0.0003
33 dpf WT vs stn1Δ7/Δ7	0.0124
