# Supplementary material for: Stn1 promotes zebrafish oocyte development via amplifying Wnt/β-catenin signaling
Source: EMBO Rep. 2026 Apr 17;27(12):3252–76. doi: 10.1038/s44319-026-00775-8 (PMC13304171; doi:10.1038/s44319-026-00775-8)
Supplement: Supplementary file 11 — Figure Source Data for Appendix Figures [file 44319_2026_775_MOESM11_ESM.zip]

Archive with 253 entries (201 files):
- Source Data for Appendix Figure S1 3-7/
- Source Data for Appendix Figure S1 3-7/Appendix Figure S1/
- Source Data for Appendix Figure S1 3-7/Appendix Figure S1/Appendix Figure S1A/
- Source Data for Appendix Figure S1 3-7/Appendix Figure S1/Appendix Figure S1A/Appendix Figure S1A Oocytes surrounded by wnt4+ somatic cells.xlsx
- Source Data for Appendix Figure S1 3-7/Appendix Figure S1/Appendix Figure S1E/
- Source Data for Appendix Figure S1 3-7/Appendix Figure S1/Appendix Figure S1E/DAPI 19dpf.tif
- Source Data for Appendix Figure S1 3-7/Appendix Figure S1/Appendix Figure S1E/DAPI 25dpf.tif
- Source Data for Appendix Figure S1 3-7/Appendix Figure S1/Appendix Figure S1E/DAPI 33dpf .tif
- Source Data for Appendix Figure S1 3-7/Appendix Figure S1/Appendix Figure S1E/DAPI 45dpf.tif
- Source Data for Appendix Figure S1 3-7/Appendix Figure S1/Appendix Figure S1E/Merge 19dpf.tif
- Source Data for Appendix Figure S1 3-7/Appendix Figure S1/Appendix Figure S1E/Merge 25dpf.tif
- Source Data for Appendix Figure S1 3-7/Appendix Figure S1/Appendix Figure S1E/Merge 33dpf .tif
- Source Data for Appendix Figure S1 3-7/Appendix Figure S1/Appendix Figure S1E/Merge 45dpf.tif
- Source Data for Appendix Figure S1 3-7/Appendix Figure S1/Appendix Figure S1E/stn1 19dpf.tif
- Source Data for Appendix Figure S1 3-7/Appendix Figure S1/Appendix Figure S1E/stn1 25dpf.tif
- Source Data for Appendix Figure S1 3-7/Appendix Figure S1/Appendix Figure S1E/stn1 33dpf.tif
- Source Data for Appendix Figure S1 3-7/Appendix Figure S1/Appendix Figure S1E/stn1 45dpf.tif
- Source Data for Appendix Figure S1 3-7/Appendix Figure S1/Appendix Figure S1F/
- Source Data for Appendix Figure S1 3-7/Appendix Figure S1/Appendix Figure S1F/Appendix Figure S1F Relative mRNA level.xlsx
- Source Data for Appendix Figure S1 3-7/Appendix Figure S3/
- Source Data for Appendix Figure S1 3-7/Appendix Figure S3/Appendix Figure S3A/
- Source Data for Appendix Figure S1 3-7/Appendix Figure S3/Appendix Figure S3A/+7 line 3 mpf.jpg
- Source Data for Appendix Figure S1 3-7/Appendix Figure S3/Appendix Figure S3A/Δ7 line 3 mpf.jpg
- Source Data for Appendix Figure S1 3-7/Appendix Figure S3/Appendix Figure S3B/
- Source Data for Appendix Figure S1 3-7/Appendix Figure S3/Appendix Figure S3B/+7 line hom.tif
- Source Data for Appendix Figure S1 3-7/Appendix Figure S3/Appendix Figure S3B/WT female.tif
- Source Data for Appendix Figure S1 3-7/Appendix Figure S3/Appendix Figure S3B/WT male.tif
- Source Data for Appendix Figure S1 3-7/Appendix Figure S3/Appendix Figure S3B/Δ7 line hom.tif
- Source Data for Appendix Figure S1 3-7/Appendix Figure S3/Appendix Figure S3D/
- Source Data for Appendix Figure S1 3-7/Appendix Figure S3/Appendix Figure S3D/Appendix Figure S3D fertilization rate.xlsx
- Source Data for Appendix Figure S1 3-7/Appendix Figure S3/Appendix Figure S3E/
- Source Data for Appendix Figure S1 3-7/Appendix Figure S3/Appendix Figure S3E/+7 line hom.tif
- Source Data for Appendix Figure S1 3-7/Appendix Figure S3/Appendix Figure S3E/+7 line WT female.tif
- Source Data for Appendix Figure S1 3-7/Appendix Figure S3/Appendix Figure S3E/+7 line WT male.tif
- Source Data for Appendix Figure S1 3-7/Appendix Figure S3/Appendix Figure S3E/Δ7line hom.tif
- Source Data for Appendix Figure S1 3-7/Appendix Figure S3/Appendix Figure S3E/Δ7line WT female.tif
- Source Data for Appendix Figure S1 3-7/Appendix Figure S3/Appendix Figure S3E/Δ7line WT male.tif
- Source Data for Appendix Figure S1 3-7/Appendix Figure S3/Appendix Figure S3G/
- Source Data for Appendix Figure S1 3-7/Appendix Figure S3/Appendix Figure S3G/Figure S3G bright field .jpg
- Source Data for Appendix Figure S1 3-7/Appendix Figure S3/Appendix Figure S3H/
- Source Data for Appendix Figure S1 3-7/Appendix Figure S3/Appendix Figure S3H/Appendix Figure S3H fertilization rate.xlsx
- Source Data for Appendix Figure S1 3-7/Appendix Figure S3/Appendix Figure S3J/
- Source Data for Appendix Figure S1 3-7/Appendix Figure S3/Appendix Figure S3J/het piwil1stn1-Flag .jpg
- Source Data for Appendix Figure S1 3-7/Appendix Figure S3/Appendix Figure S3J/hom piwil1stn1-Flag .jpg
- Source Data for Appendix Figure S1 3-7/Appendix Figure S3/Appendix Figure S3K/
- Source Data for Appendix Figure S1 3-7/Appendix Figure S3/Appendix Figure S3K/Revised Appendix Figure S3K fertilization rate 20260316.xlsx
- Source Data for Appendix Figure S1 3-7/Appendix Figure S4/
- Source Data for Appendix Figure S1 3-7/Appendix Figure S4/Appendix Figure S4B/
- Source Data for Appendix Figure S1 3-7/Appendix Figure S4/Appendix Figure S4B/Appendix Figure S4B 25dpf_diff_expression.xlsx
- Source Data for Appendix Figure S1 3-7/Appendix Figure S4/Appendix Figure S4C/
- Source Data for Appendix Figure S1 3-7/Appendix Figure S4/Appendix Figure S4C/Appendix Figure S4C enrichment result.xlsx
- Source Data for Appendix Figure S1 3-7/Appendix Figure S4/Appendix Figure S4D/
- Source Data for Appendix Figure S1 3-7/Appendix Figure S4/Appendix Figure S4D/Appendix Figure S4D FPKM for heatmap.xlsx
- Source Data for Appendix Figure S1 3-7/Appendix Figure S4/Appendix Figure S4E/
- Source Data for Appendix Figure S1 3-7/Appendix Figure S4/Appendix Figure S4E/Appendix Figure S4E relative mRNA level.xlsx
- Source Data for Appendix Figure S1 3-7/Appendix Figure S4/Appendix Figure S4F/
- Source Data for Appendix Figure S1 3-7/Appendix Figure S4/Appendix Figure S4F/ddx4/
- Source Data for Appendix Figure S1 3-7/Appendix Figure S4/Appendix Figure S4F/ddx4/DAPI hom.tif
- Source Data for Appendix Figure S1 3-7/Appendix Figure S4/Appendix Figure S4F/ddx4/DAPI WT.tif
- Source Data for Appendix Figure S1 3-7/Appendix Figure S4/Appendix Figure S4F/ddx4/ddx4 hom.tif
- Source Data for Appendix Figure S1 3-7/Appendix Figure S4/Appendix Figure S4F/ddx4/ddx4 WT.tif
- Source Data for Appendix Figure S1 3-7/Appendix Figure S4/Appendix Figure S4F/ddx4/Merge hom.tif
- Source Data for Appendix Figure S1 3-7/Appendix Figure S4/Appendix Figure S4F/ddx4/Merge WT.tif
- Source Data for Appendix Figure S1 3-7/Appendix Figure S4/Appendix Figure S4F/dnd1/
- Source Data for Appendix Figure S1 3-7/Appendix Figure S4/Appendix Figure S4F/dnd1/DAPI hom.tif
- Source Data for Appendix Figure S1 3-7/Appendix Figure S4/Appendix Figure S4F/dnd1/DAPI WT.tif
- Source Data for Appendix Figure S1 3-7/Appendix Figure S4/Appendix Figure S4F/dnd1/dnd1 hom.tif
- Source Data for Appendix Figure S1 3-7/Appendix Figure S4/Appendix Figure S4F/dnd1/dnd1 WT.tif
- Source Data for Appendix Figure S1 3-7/Appendix Figure S4/Appendix Figure S4F/dnd1/Merge hom.tif
- Source Data for Appendix Figure S1 3-7/Appendix Figure S4/Appendix Figure S4F/dnd1/Merge WT.tif
- Source Data for Appendix Figure S1 3-7/Appendix Figure S4/Appendix Figure S4F/piwil1/
- Source Data for Appendix Figure S1 3-7/Appendix Figure S4/Appendix Figure S4F/piwil1/DAPI hom.tif
- Source Data for Appendix Figure S1 3-7/Appendix Figure S4/Appendix Figure S4F/piwil1/DAPI WT.tif
- Source Data for Appendix Figure S1 3-7/Appendix Figure S4/Appendix Figure S4F/piwil1/Merge hom.tif
- Source Data for Appendix Figure S1 3-7/Appendix Figure S4/Appendix Figure S4F/piwil1/Merge WT.tif
- Source Data for Appendix Figure S1 3-7/Appendix Figure S4/Appendix Figure S4F/piwil1/piwil1 hom.tif
- Source Data for Appendix Figure S1 3-7/Appendix Figure S4/Appendix Figure S4F/piwil1/piwil1 WT.tif
- Source Data for Appendix Figure S1 3-7/Appendix Figure S4/Appendix Figure S4F/piwil2/
- Source Data for Appendix Figure S1 3-7/Appendix Figure S4/Appendix Figure S4F/piwil2/DAPI hom.tif
- Source Data for Appendix Figure S1 3-7/Appendix Figure S4/Appendix Figure S4F/piwil2/DAPI WT.tif
- Source Data for Appendix Figure S1 3-7/Appendix Figure S4/Appendix Figure S4F/piwil2/Merge hom.tif
- Source Data for Appendix Figure S1 3-7/Appendix Figure S4/Appendix Figure S4F/piwil2/Merge WT.tif
- Source Data for Appendix Figure S1 3-7/Appendix Figure S4/Appendix Figure S4F/piwil2/piwil2 hom.tif
- Source Data for Appendix Figure S1 3-7/Appendix Figure S4/Appendix Figure S4F/piwil2/piwil2 WT.tif
- Source Data for Appendix Figure S1 3-7/Appendix Figure S4/Appendix Figure S4F/tdrd1/
- Source Data for Appendix Figure S1 3-7/Appendix Figure S4/Appendix Figure S4F/tdrd1/DAPI hom.tif
- Source Data for Appendix Figure S1 3-7/Appendix Figure S4/Appendix Figure S4F/tdrd1/DAPI WT.tif
- Source Data for Appendix Figure S1 3-7/Appendix Figure S4/Appendix Figure S4F/tdrd1/Merge hom.tif
- Source Data for Appendix Figure S1 3-7/Appendix Figure S4/Appendix Figure S4F/tdrd1/Merge WT.tif
- Source Data for Appendix Figure S1 3-7/Appendix Figure S4/Appendix Figure S4F/tdrd1/tdrd1 hom.tif
- Source Data for Appendix Figure S1 3-7/Appendix Figure S4/Appendix Figure S4F/tdrd1/tdrd1 WT.tif
- Source Data for Appendix Figure S1 3-7/Appendix Figure S4/Appendix Figure S4F/tdrd7a/
- Source Data for Appendix Figure S1 3-7/Appendix Figure S4/Appendix Figure S4F/tdrd7a/DAPI hom.tif
- Source Data for Appendix Figure S1 3-7/Appendix Figure S4/Appendix Figure S4F/tdrd7a/DAPI WT.tif
- Source Data for Appendix Figure S1 3-7/Appendix Figure S4/Appendix Figure S4F/tdrd7a/Merge hom.tif
- Source Data for Appendix Figure S1 3-7/Appendix Figure S4/Appendix Figure S4F/tdrd7a/Merge WT.tif
- Source Data for Appendix Figure S1 3-7/Appendix Figure S4/Appendix Figure S4F/tdrd7a/tdrd7a hom.tif
- Source Data for Appendix Figure S1 3-7/Appendix Figure S4/Appendix Figure S4F/tdrd7a/tdrd7a WT.tif
- Source Data for Appendix Figure S1 3-7/Appendix Figure S4/Appendix Figure S4F/tdrd9/
- Source Data for Appendix Figure S1 3-7/Appendix Figure S4/Appendix Figure S4F/tdrd9/DAPI hom.tif
- Source Data for Appendix Figure S1 3-7/Appendix Figure S4/Appendix Figure S4F/tdrd9/DAPI WT.tif
- Source Data for Appendix Figure S1 3-7/Appendix Figure S4/Appendix Figure S4F/tdrd9/Merge hom.tif
- Source Data for Appendix Figure S1 3-7/Appendix Figure S4/Appendix Figure S4F/tdrd9/Merge WT.tif
- Source Data for Appendix Figure S1 3-7/Appendix Figure S4/Appendix Figure S4F/tdrd9/tdrd9 hom.tif
- Source Data for Appendix Figure S1 3-7/Appendix Figure S4/Appendix Figure S4F/tdrd9/tdrd9 WT.tif
- Source Data for Appendix Figure S1 3-7/Appendix Figure S5/
- Source Data for Appendix Figure S1 3-7/Appendix Figure S5/Appendix Figure S5B/
- Source Data for Appendix Figure S1 3-7/Appendix Figure S5/Appendix Figure S5B/BIBR1532 hom.tif
- Source Data for Appendix Figure S1 3-7/Appendix Figure S5/Appendix Figure S5B/DMSO hom.tif
- Source Data for Appendix Figure S1 3-7/Appendix Figure S5/Appendix Figure S5B/DMSO WT ovary.tif
- Source Data for Appendix Figure S1 3-7/Appendix Figure S5/Appendix Figure S5B/DMSO WT testis.tif
- Source Data for Appendix Figure S1 3-7/Appendix Figure S5/Appendix Figure S5B/RHPS4 hom.tif
- Source Data for Appendix Figure S1 3-7/Appendix Figure S6/
- Source Data for Appendix Figure S1 3-7/Appendix Figure S6/Appendix Figure S6C/
- Source Data for Appendix Figure S1 3-7/Appendix Figure S6/Appendix Figure S6C/Appendix Figure S6C Body length.xlsx
- Source Data for Appendix Figure S1 3-7/Appendix Figure S6/Appendix Figure S6D/
- Source Data for Appendix Figure S1 3-7/Appendix Figure S6/Appendix Figure S6D/ddx4/
- Source Data for Appendix Figure S1 3-7/Appendix Figure S6/Appendix Figure S6D/ddx4/DAPI DMSO.tif
- Source Data for Appendix Figure S1 3-7/Appendix Figure S6/Appendix Figure S6D/ddx4/DAPI PNU74654.tif
- Source Data for Appendix Figure S1 3-7/Appendix Figure S6/Appendix Figure S6D/ddx4/DAPI XAV939.tif
- Source Data for Appendix Figure S1 3-7/Appendix Figure S6/Appendix Figure S6D/ddx4/ddx4 DMSO.tif
- Source Data for Appendix Figure S1 3-7/Appendix Figure S6/Appendix Figure S6D/ddx4/ddx4 PNU74654.tif
- Source Data for Appendix Figure S1 3-7/Appendix Figure S6/Appendix Figure S6D/ddx4/ddx4 XAV939.tif
- Source Data for Appendix Figure S1 3-7/Appendix Figure S6/Appendix Figure S6D/ddx4/Merge DMSO.tif
- Source Data for Appendix Figure S1 3-7/Appendix Figure S6/Appendix Figure S6D/ddx4/Merge PNU74654.tif
- Source Data for Appendix Figure S1 3-7/Appendix Figure S6/Appendix Figure S6D/ddx4/Merge XAV939 .tif
- Source Data for Appendix Figure S1 3-7/Appendix Figure S6/Appendix Figure S6D/dnd1/
- Source Data for Appendix Figure S1 3-7/Appendix Figure S6/Appendix Figure S6D/dnd1/DAPI DMSO.tif
- Source Data for Appendix Figure S1 3-7/Appendix Figure S6/Appendix Figure S6D/dnd1/DAPI PNU74654.tif
- Source Data for Appendix Figure S1 3-7/Appendix Figure S6/Appendix Figure S6D/dnd1/DAPI XAV939.tif
- Source Data for Appendix Figure S1 3-7/Appendix Figure S6/Appendix Figure S6D/dnd1/dnd1 DMSO.tif
- Source Data for Appendix Figure S1 3-7/Appendix Figure S6/Appendix Figure S6D/dnd1/dnd1 PNU74654.tif
- Source Data for Appendix Figure S1 3-7/Appendix Figure S6/Appendix Figure S6D/dnd1/dnd1 XAV939.tif
- Source Data for Appendix Figure S1 3-7/Appendix Figure S6/Appendix Figure S6D/dnd1/Merge DMSO.tif
- Source Data for Appendix Figure S1 3-7/Appendix Figure S6/Appendix Figure S6D/dnd1/Merge PNU74654.tif
- Source Data for Appendix Figure S1 3-7/Appendix Figure S6/Appendix Figure S6D/dnd1/Merge XAV939.tif
- Source Data for Appendix Figure S1 3-7/Appendix Figure S6/Appendix Figure S6D/gfp/
- Source Data for Appendix Figure S1 3-7/Appendix Figure S6/Appendix Figure S6D/gfp/DAPI DMSO.tif
- Source Data for Appendix Figure S1 3-7/Appendix Figure S6/Appendix Figure S6D/gfp/DAPI PNU74654.tif
- Source Data for Appendix Figure S1 3-7/Appendix Figure S6/Appendix Figure S6D/gfp/DAPI XAV939.tif
- Source Data for Appendix Figure S1 3-7/Appendix Figure S6/Appendix Figure S6D/gfp/gfp DMSO.tif
- Source Data for Appendix Figure S1 3-7/Appendix Figure S6/Appendix Figure S6D/gfp/gfp PNU74654.tif
- Source Data for Appendix Figure S1 3-7/Appendix Figure S6/Appendix Figure S6D/gfp/gfp XAV939.tif
- Source Data for Appendix Figure S1 3-7/Appendix Figure S6/Appendix Figure S6D/gfp/Merge DMSO.tif
- Source Data for Appendix Figure S1 3-7/Appendix Figure S6/Appendix Figure S6D/gfp/Merge PNU74654.tif
- Source Data for Appendix Figure S1 3-7/Appendix Figure S6/Appendix Figure S6D/gfp/Merge XAV939.tif
- Source Data for Appendix Figure S1 3-7/Appendix Figure S6/Appendix Figure S6D/piwil1/
- Source Data for Appendix Figure S1 3-7/Appendix Figure S6/Appendix Figure S6D/piwil1/DAPI PNU74654.tif
- Source Data for Appendix Figure S1 3-7/Appendix Figure S6/Appendix Figure S6D/piwil1/DAPI XAV939.tif
- Source Data for Appendix Figure S1 3-7/Appendix Figure S6/Appendix Figure S6D/piwil1/DPAI DMSO.tif
- Source Data for Appendix Figure S1 3-7/Appendix Figure S6/Appendix Figure S6D/piwil1/Merge DMSO.tif
- Source Data for Appendix Figure S1 3-7/Appendix Figure S6/Appendix Figure S6D/piwil1/Merge PNU74654.tif
- Source Data for Appendix Figure S1 3-7/Appendix Figure S6/Appendix Figure S6D/piwil1/Merge XAV939.tif
- Source Data for Appendix Figure S1 3-7/Appendix Figure S6/Appendix Figure S6D/piwil1/piwil1 DMSO.tif
- Source Data for Appendix Figure S1 3-7/Appendix Figure S6/Appendix Figure S6D/piwil1/piwil1 PNU74654.tif
- Source Data for Appendix Figure S1 3-7/Appendix Figure S6/Appendix Figure S6D/piwil1/piwil1 XAV939.tif
- Source Data for Appendix Figure S1 3-7/Appendix Figure S6/Appendix Figure S6D/piwil2/
- Source Data for Appendix Figure S1 3-7/Appendix Figure S6/Appendix Figure S6D/piwil2/DAPI DMSO.tif
- Source Data for Appendix Figure S1 3-7/Appendix Figure S6/Appendix Figure S6D/piwil2/DAPI PNU74654.tif
- Source Data for Appendix Figure S1 3-7/Appendix Figure S6/Appendix Figure S6D/piwil2/DAPI XAV939.tif
- Source Data for Appendix Figure S1 3-7/Appendix Figure S6/Appendix Figure S6D/piwil2/Merge DMSO.tif
- Source Data for Appendix Figure S1 3-7/Appendix Figure S6/Appendix Figure S6D/piwil2/Merge PNU74654.tif
- Source Data for Appendix Figure S1 3-7/Appendix Figure S6/Appendix Figure S6D/piwil2/Merge XAV939.tif
- Source Data for Appendix Figure S1 3-7/Appendix Figure S6/Appendix Figure S6D/piwil2/piwil2 DMSO.tif
- Source Data for Appendix Figure S1 3-7/Appendix Figure S6/Appendix Figure S6D/piwil2/piwil2 PNU74654.tif
- Source Data for Appendix Figure S1 3-7/Appendix Figure S6/Appendix Figure S6D/piwil2/piwil2 XAV939.tif
- Source Data for Appendix Figure S1 3-7/Appendix Figure S6/Appendix Figure S6D/tdrd1/
- Source Data for Appendix Figure S1 3-7/Appendix Figure S6/Appendix Figure S6D/tdrd1/DAPI DMSO.tif
- Source Data for Appendix Figure S1 3-7/Appendix Figure S6/Appendix Figure S6D/tdrd1/DAPI PNU74654.tif
- Source Data for Appendix Figure S1 3-7/Appendix Figure S6/Appendix Figure S6D/tdrd1/DAPI XAV939.tif
- Source Data for Appendix Figure S1 3-7/Appendix Figure S6/Appendix Figure S6D/tdrd1/Merge DMSO.tif
- Source Data for Appendix Figure S1 3-7/Appendix Figure S6/Appendix Figure S6D/tdrd1/Merge PNU74654.tif
- Source Data for Appendix Figure S1 3-7/Appendix Figure S6/Appendix Figure S6D/tdrd1/Merge XAV939.tif
- Source Data for Appendix Figure S1 3-7/Appendix Figure S6/Appendix Figure S6D/tdrd1/tdrd1 DMSO.tif
- Source Data for Appendix Figure S1 3-7/Appendix Figure S6/Appendix Figure S6D/tdrd1/tdrd1 PNU74654.tif
- Source Data for Appendix Figure S1 3-7/Appendix Figure S6/Appendix Figure S6D/tdrd1/tdrd1 XAV939.tif
- Source Data for Appendix Figure S1 3-7/Appendix Figure S6/Appendix Figure S6D/tdrd7a/
- Source Data for Appendix Figure S1 3-7/Appendix Figure S6/Appendix Figure S6D/tdrd7a/DAPI DMSO.tif
- Source Data for Appendix Figure S1 3-7/Appendix Figure S6/Appendix Figure S6D/tdrd7a/DAPI PNU74654.tif
- Source Data for Appendix Figure S1 3-7/Appendix Figure S6/Appendix Figure S6D/tdrd7a/DAPI XAV939.tif
- Source Data for Appendix Figure S1 3-7/Appendix Figure S6/Appendix Figure S6D/tdrd7a/Merge DMSO.tif
- Source Data for Appendix Figure S1 3-7/Appendix Figure S6/Appendix Figure S6D/tdrd7a/Merge PNU74654.tif
- Source Data for Appendix Figure S1 3-7/Appendix Figure S6/Appendix Figure S6D/tdrd7a/Merge XAV939.tif
- Source Data for Appendix Figure S1 3-7/Appendix Figure S6/Appendix Figure S6D/tdrd7a/tdrd7a DMSO.tif
- Source Data for Appendix Figure S1 3-7/Appendix Figure S6/Appendix Figure S6D/tdrd7a/tdrd7a PNU74654.tif
- Source Data for Appendix Figure S1 3-7/Appendix Figure S6/Appendix Figure S6D/tdrd7a/tdrd7a XAV939.tif
- Source Data for Appendix Figure S1 3-7/Appendix Figure S6/Appendix Figure S6D/tdrd9/
- Source Data for Appendix Figure S1 3-7/Appendix Figure S6/Appendix Figure S6D/tdrd9/DAPI DMSO.tif
- Source Data for Appendix Figure S1 3-7/Appendix Figure S6/Appendix Figure S6D/tdrd9/DAPI PNU74654.tif
- Source Data for Appendix Figure S1 3-7/Appendix Figure S6/Appendix Figure S6D/tdrd9/DAPI XAV939.tif
- Source Data for Appendix Figure S1 3-7/Appendix Figure S6/Appendix Figure S6D/tdrd9/Merge DMSO.tif
- Source Data for Appendix Figure S1 3-7/Appendix Figure S6/Appendix Figure S6D/tdrd9/Merge PNU74654.tif
- Source Data for Appendix Figure S1 3-7/Appendix Figure S6/Appendix Figure S6D/tdrd9/Merge XAV939.tif
- Source Data for Appendix Figure S1 3-7/Appendix Figure S6/Appendix Figure S6D/tdrd9/tdrd9 DMSO.tif
- Source Data for Appendix Figure S1 3-7/Appendix Figure S6/Appendix Figure S6D/tdrd9/tdrd9 PNU74654.tif
- Source Data for Appendix Figure S1 3-7/Appendix Figure S6/Appendix Figure S6D/tdrd9/tdrd9 XAV939.tif
- Source Data for Appendix Figure S1 3-7/Appendix Figure S6/Appendix Figure S6E/
- Source Data for Appendix Figure S1 3-7/Appendix Figure S6/Appendix Figure S6E/Appendix Figure S6E mean fluorescence intensity.xlsx
- Source Data for Appendix Figure S1 3-7/Appendix Figure S7/
- Source Data for Appendix Figure S1 3-7/Appendix Figure S7/Appendix Figure S7B/
- Source Data for Appendix Figure S1 3-7/Appendix Figure S7/Appendix Figure S7B/Appendix Figure S7B Body length.xlsx
- Source Data for Appendix Figure S1 3-7/Appendix Figure S7/Appendix Figure S7C/
- Source Data for Appendix Figure S1 3-7/Appendix Figure S7/Appendix Figure S7C/ddx4/
- Source Data for Appendix Figure S1 3-7/Appendix Figure S7/Appendix Figure S7C/ddx4/DAPI wnt8.tif
- Source Data for Appendix Figure S1 3-7/Appendix Figure S7/Appendix Figure S7C/ddx4/DAPI WT.tif
- Source Data for Appendix Figure S1 3-7/Appendix Figure S7/Appendix Figure S7C/ddx4/ddx4 wnt8.tif
- Source Data for Appendix Figure S1 3-7/Appendix Figure S7/Appendix Figure S7C/ddx4/ddx4 WT.tif
- Source Data for Appendix Figure S1 3-7/Appendix Figure S7/Appendix Figure S7C/ddx4/Merge wnt8.tif
- Source Data for Appendix Figure S1 3-7/Appendix Figure S7/Appendix Figure S7C/ddx4/Merge WT.tif
- Source Data for Appendix Figure S1 3-7/Appendix Figure S7/Appendix Figure S7C/dnd1/
- Source Data for Appendix Figure S1 3-7/Appendix Figure S7/Appendix Figure S7C/dnd1/DAPI wnt8.tif
- Source Data for Appendix Figure S1 3-7/Appendix Figure S7/Appendix Figure S7C/dnd1/DAPI WT.tif
- Source Data for Appendix Figure S1 3-7/Appendix Figure S7/Appendix Figure S7C/dnd1/Merge wnt8.tif
- Source Data for Appendix Figure S1 3-7/Appendix Figure S7/Appendix Figure S7C/dnd1/Merge WT.tif
- Source Data for Appendix Figure S1 3-7/Appendix Figure S7/Appendix Figure S7C/dnd1/tdrd9 wnt8.tif
- Source Data for Appendix Figure S1 3-7/Appendix Figure S7/Appendix Figure S7C/dnd1/tdrd9 WT.tif
- Source Data for Appendix Figure S1 3-7/Appendix Figure S7/Appendix Figure S7C/piwil1/
- Source Data for Appendix Figure S1 3-7/Appendix Figure S7/Appendix Figure S7C/piwil1/DAPI wnt8.tif
- Source Data for Appendix Figure S1 3-7/Appendix Figure S7/Appendix Figure S7C/piwil1/DAPI WT.tif
- Source Data for Appendix Figure S1 3-7/Appendix Figure S7/Appendix Figure S7C/piwil1/Merge wnt8.tif
- Source Data for Appendix Figure S1 3-7/Appendix Figure S7/Appendix Figure S7C/piwil1/Merge WT.tif
- Source Data for Appendix Figure S1 3-7/Appendix Figure S7/Appendix Figure S7C/piwil1/piwil1 wnt8.tif
- Source Data for Appendix Figure S1 3-7/Appendix Figure S7/Appendix Figure S7C/piwil1/piwil1 WT.tif
- Source Data for Appendix Figure S1 3-7/Appendix Figure S7/Appendix Figure S7C/piwil2/
- Source Data for Appendix Figure S1 3-7/Appendix Figure S7/Appendix Figure S7C/piwil2/DAPI wnt8.tif
- Source Data for Appendix Figure S1 3-7/Appendix Figure S7/Appendix Figure S7C/piwil2/DAPI WT.tif
- Source Data for Appendix Figure S1 3-7/Appendix Figure S7/Appendix Figure S7C/piwil2/Merge wnt8.tif
- Source Data for Appendix Figure S1 3-7/Appendix Figure S7/Appendix Figure S7C/piwil2/Merge WT.tif
- Source Data for Appendix Figure S1 3-7/Appendix Figure S7/Appendix Figure S7C/piwil2/piwil2 wnt8.tif
- Source Data for Appendix Figure S1 3-7/Appendix Figure S7/Appendix Figure S7C/piwil2/piwil2 WT.tif
- Source Data for Appendix Figure S1 3-7/Appendix Figure S7/Appendix Figure S7C/tdrd1/
- Source Data for Appendix Figure S1 3-7/Appendix Figure S7/Appendix Figure S7C/tdrd1/DAPI wnt8.tif
- Source Data for Appendix Figure S1 3-7/Appendix Figure S7/Appendix Figure S7C/tdrd1/DAPI WT.tif
- Source Data for Appendix Figure S1 3-7/Appendix Figure S7/Appendix Figure S7C/tdrd1/Merge wnt8.tif
- Source Data for Appendix Figure S1 3-7/Appendix Figure S7/Appendix Figure S7C/tdrd1/Merge WT.tif
- Source Data for Appendix Figure S1 3-7/Appendix Figure S7/Appendix Figure S7C/tdrd1/tdrd1 wnt8.tif
- Source Data for Appendix Figure S1 3-7/Appendix Figure S7/Appendix Figure S7C/tdrd1/tdrd1 WT.tif
- Source Data for Appendix Figure S1 3-7/Appendix Figure S7/Appendix Figure S7C/tdrd7a/
- Source Data for Appendix Figure S1 3-7/Appendix Figure S7/Appendix Figure S7C/tdrd7a/DAPI wnt8.tif
- Source Data for Appendix Figure S1 3-7/Appendix Figure S7/Appendix Figure S7C/tdrd7a/DAPI WT.tif
- Source Data for Appendix Figure S1 3-7/Appendix Figure S7/Appendix Figure S7C/tdrd7a/Merge wnt8.tif
- Source Data for Appendix Figure S1 3-7/Appendix Figure S7/Appendix Figure S7C/tdrd7a/Merge WT.tif
- Source Data for Appendix Figure S1 3-7/Appendix Figure S7/Appendix Figure S7C/tdrd7a/tdrd7a wnt8.tif
- Source Data for Appendix Figure S1 3-7/Appendix Figure S7/Appendix Figure S7C/tdrd7a/tdrd7a WT.tif
- Source Data for Appendix Figure S1 3-7/Appendix Figure S7/Appendix Figure S7C/tdrd9/
- Source Data for Appendix Figure S1 3-7/Appendix Figure S7/Appendix Figure S7C/tdrd9/DAPI wnt8.tif
- Source Data for Appendix Figure S1 3-7/Appendix Figure S7/Appendix Figure S7C/tdrd9/DAPI WT.tif
- Source Data for Appendix Figure S1 3-7/Appendix Figure S7/Appendix Figure S7C/tdrd9/Merge wnt8.tif
- Source Data for Appendix Figure S1 3-7/Appendix Figure S7/Appendix Figure S7C/tdrd9/Merge WT.tif
- Source Data for Appendix Figure S1 3-7/Appendix Figure S7/Appendix Figure S7C/tdrd9/tdrd9 wnt8.tif
- Source Data for Appendix Figure S1 3-7/Appendix Figure S7/Appendix Figure S7C/tdrd9/tdrd9 WT.tif
- Source Data for Appendix Figure S1 3-7/Appendix Figure S7/Appendix Figure S7D/
- Source Data for Appendix Figure S1 3-7/Appendix Figure S7/Appendix Figure S7D/Appendix Figure S7D mean fluorescence intensity.xlsx
