# Supplementary material for: Stn1 promotes zebrafish oocyte development via amplifying Wnt/β-catenin signaling
Source: EMBO Rep. 2026 Apr 17;27(12):3252–76. doi: 10.1038/s44319-026-00775-8 (PMC13304171; doi:10.1038/s44319-026-00775-8)
Supplement: Supplementary file 11 — Figure Source Data for Appendix Figures [file 44319_2026_775_MOESM11_ESM.zip › Source Data for Appendix Figure S1 3-7/Appendix Figure S1/Appendix Figure S1A/Appendix Figure S1A Oocytes surrounded by wnt4+ somatic cells.xlsx]

## Sheet: Diameter
Oocytes surrounded by wnt4+ somatic cells
Diameter/μm
20
27
28
35
24
34
37
37
44
44
38
39
48
22
33
34
