# Supplementary material for: Stn1 promotes zebrafish oocyte development via amplifying Wnt/β-catenin signaling
Source: EMBO Rep. 2026 Apr 17;27(12):3252–76. doi: 10.1038/s44319-026-00775-8 (PMC13304171; doi:10.1038/s44319-026-00775-8)
Supplement: Supplementary file 11 — Figure Source Data for Appendix Figures [file 44319_2026_775_MOESM11_ESM.zip › Source Data for Appendix Figure S1 3-7/Appendix Figure S1/Appendix Figure S1F/Appendix Figure S1F Relative mRNA level.xlsx]

## Sheet: Relative mRNA level 
Relative mRNA level (stn1/β-actin)
Female	Male	Female	Male	Female	Male	Female	Male	Female	Male	Female	Male	Female	Male	Female	Male	Female	Male	Female	Male
heart	heart	gill	gill	brain	brain	eye	eye	liver	liver	spleen	spleen	kindey	kindey	intestine	intestine	muscle	muscle	ovary	testis
0.0517648	0.0877283	0.161827	0.172561	0.248258	0.837347	0.156489	0.515769	0.104087	0.34861	0.0377625	0.127433	0.0472334	0.21103	0.0854149	0.223111	0.0765375	0.23112	1.81143	2.28372
0.109164	0.111767	0.112621	0.230361	0.726534	1.27206	0.46094	0.576429	0.321192	0.292114	0.22592	0.318344	0.0646259	0.380484	0.210477	0.240041	0.653545	0.189658	1.95999	2.31376
0.0903348	0.308512	0.111009	0.335437	0.228258	1.20085	0.226357	1.02707	0.170424	0.300017	0.0758014	0.148003	0.0496823	0.691173	0.194787	0.369893	0.112338	0.331679	2.32178	1.93003
