# Supplementary material for: Stn1 promotes zebrafish oocyte development via amplifying Wnt/β-catenin signaling
Source: EMBO Rep. 2026 Apr 17;27(12):3252–76. doi: 10.1038/s44319-026-00775-8 (PMC13304171; doi:10.1038/s44319-026-00775-8)
Supplement: Supplementary file 11 — Figure Source Data for Appendix Figures [file 44319_2026_775_MOESM11_ESM.zip › Source Data for Appendix Figure S1 3-7/Appendix Figure S3/Appendix Figure S3D/Appendix Figure S3D fertilization rate.xlsx]

## Sheet: Fertilization rate
Fertilization rate (%)
WT	stn1+7/+7	stn1Δ7/Δ7
94.1558	0	0
87.7863	0	0
92.3567	0	0
95.3307
97.0492
97.2973
Values are represented as means ± SD; Unpaired t-test, two-tailed
Unpaired t-test	p value
WT vs stn1+7/+7	<0.0001
WT vs stn1Δ7/Δ7	<0.0001
