# Supplementary material for: Stn1 promotes zebrafish oocyte development via amplifying Wnt/β-catenin signaling
Source: EMBO Rep. 2026 Apr 17;27(12):3252–76. doi: 10.1038/s44319-026-00775-8 (PMC13304171; doi:10.1038/s44319-026-00775-8)
Supplement: Supplementary file 11 — Figure Source Data for Appendix Figures [file 44319_2026_775_MOESM11_ESM.zip › Source Data for Appendix Figure S1 3-7/Appendix Figure S3/Appendix Figure S3H/Appendix Figure S3H fertilization rate.xlsx]

## Sheet: Fertilization rate
Fertilization rate (%)
WT male	WT female	stn1+7/+7	stn1+7/+7;Tg(actin:stn1-Flag) male	stn1+7/+7;Tg(actin:stn1-Flag) female
96.6292	98.4375	0	94.7368	96.2963
98.0892	93.9024	0	93.8356	92.3077
94.2308	96.1905	0	97.9798	90.7285
Values are represented as means ± SD; Unpaired t-test, two-tailed
Unpaired t-test	p value
WT male vs stn1+7/+7	<0.0001
WT male vs stn1+7/+7;Tg(actin:stn1-Flag) male	0.6606
WT female vs stn1+7/+7;Tg(actin:stn1-Flag) female	0.2201
