# Supplementary material for: Stn1 promotes zebrafish oocyte development via amplifying Wnt/β-catenin signaling
Source: EMBO Rep. 2026 Apr 17;27(12):3252–76. doi: 10.1038/s44319-026-00775-8 (PMC13304171; doi:10.1038/s44319-026-00775-8)
Supplement: Supplementary file 11 — Figure Source Data for Appendix Figures [file 44319_2026_775_MOESM11_ESM.zip › Source Data for Appendix Figure S1 3-7/Appendix Figure S4/Appendix Figure S4B/Appendix Figure S4B 25dpf_diff_expression.xlsx]

## Sheet: 25dpf_diff_expression
gene_name	gene_id	baseMean	log2FoldChange	lfcSE	stat	pvalue	padj	w25_1	w25_2	h25_1	h25_2	change
ddx4	30263	232.071	-2.0719	0.315127	6.57481	4.87e-11	1.69e-08	342.135	407.408	102.969	75.7732	down
tcf3a	30310	294.219	-1.17132	0.24108	4.85864	1.18e-06	0.000144869	428.847	386.188	182.267	179.572	down
gata4	30483	109.422	-1.38961	0.36435	3.81395	0.000136761	0.00699822	154.573	162.114	63.9119	57.0894	down
bfb	30489	338.291	1.12512	0.234236	-4.80337	1.56e-06	0.00018204	196.044	229.167	455.668	472.285	up
ldb2b	30578	315.768	-8.15189	0.762068	10.6971	1.05e-26	1.71e-23	639.029	619.599	2.36711	2.07598	down
zp2.5	30593	19.5648	-7.58551	1.74048	4.35829	1.31e-05	0.0010937	27.3331	50.9259	0	0	down
zp3	30594	15.6649	-5.78569	1.74447	3.31659	0.000911221	0.0293509	20.7355	40.7408	1.18355	0	down
rag1	30663	809.077	-2.06665	0.347233	5.95176	2.65e-09	6.93e-07	1257.32	1354.63	417.795	206.56	down
cldnd	81583	19.9456	-3.75609	1.10676	3.39378	0.000689342	0.0238992	21.678	52.6235	2.36711	3.11397	down
nfya	83915	553.608	1.03256	0.29651	-3.48238	0.000496973	0.0186288	308.204	418.442	880.564	607.224	up
lmo4a	114412	168.295	-1.60551	0.449983	3.56793	0.000359814	0.0144035	200.757	305.556	107.703	59.1654	down
dusp5	114436	323.705	1.03328	0.310373	-3.32916	0.000871089	0.0284007	255.423	169.753	471.055	398.588	up
zp2.3	114439	27.2259	-8.06223	1.67849	4.80327	1.56e-06	0.00018204	36.7583	72.1451	0	0	down
zp2.6	114440	30.3347	-8.2172	1.61016	5.10333	3.34e-07	4.92e-05	59.3788	61.9599	0	0	down
ednraa	114550	468.645	-1.71319	0.220628	7.76507	8.16e-15	5.38e-12	724.799	711.266	240.261	198.256	down
tfe3a	114834	239.573	-1.18825	0.275435	4.3141	1.6e-05	0.00130951	364.756	301.312	147.944	144.281	down
tlx3b	266965	51.7522	9.29876	1.61312	-5.76445	8.19e-09	1.92e-06	0	0	62.7284	144.281	up
serpina1l	321195	17546.1	1.2019	0.224009	-5.36539	8.08e-08	1.48e-05	10476.1	10789.5	19515.6	29403.1	up
irx3b	321806	375.688	2.77916	0.293871	-9.45707	3.17e-21	3.51e-18	115.93	75.5402	643.853	667.427	up
setd6	322348	14.8499	7.49657	1.78041	-4.2106	2.55e-05	0.00194899	0	0	27.2217	32.1777	up
f11r.1	323696	2710.05	1.0499	0.220922	-4.75235	2.01e-06	0.000229205	2025.48	1505.71	3253.59	4055.42	up
wu:fc21g02	324205	2600.82	-3.20708	0.168773	19.0024	1.63e-80	1.13e-76	4858.7	4529.01	459.219	556.362	down
wu:fc34e06	324610	582.254	1.14837	0.242417	-4.73717	2.17e-06	0.000242412	304.434	419.29	789.431	815.86	up
pcdh2g12	324865	13.9972	-7.09962	2.13613	3.3236	0.000888641	0.0288246	50.8961	5.09259	0	0	down
hhip	326102	344.702	4.06613	0.276427	-14.7096	5.6e-49	2.21e-45	38.6434	39.0432	611.897	689.225	up
slc25a4	327067	8220.66	-2.81755	0.26472	10.6435	1.87e-26	2.88e-23	14443.2	14353.5	2577.78	1508.2	down
si:ch211-263m18.4	327130	56.3653	-4.46178	0.819995	5.44123	5.29e-08	1.02e-05	70.6891	145.139	2.36711	7.26593	down
si:ch1073-263o8.2	327151	71.7054	-7.02007	1.16444	6.02872	1.65e-09	4.4e-07	106.505	178.241	0	2.07598	down
h1m	327403	65.6628	-2.52102	0.588813	4.28152	1.86e-05	0.00148609	80.1143	143.441	22.4875	16.6078	down
pabpc1l	327625	39.7247	-4.27902	0.867749	4.93118	8.17e-07	0.000106799	50.8961	100.154	4.73422	3.11397	down
lrpap1	333939	344.842	3.27325	0.249385	-13.1253	2.36e-39	5.45e-36	61.2639	67.9013	636.752	613.452	up
si:dkeyp-50f7.2	334036	120.076	-3.88936	0.584763	6.65119	2.91e-11	1.06e-08	160.229	289.429	21.304	9.3419	down
buc	334375	97.467	-3.23638	0.524045	6.17576	6.58e-10	1.92e-07	131.01	221.528	16.5698	20.7598	down
nfat5a	334390	91.2291	-1.39804	0.40485	3.45323	0.000553908	0.0202425	143.263	121.374	47.3422	52.9375	down
rnf17	334519	70.5453	-1.81087	0.498656	3.6315	0.000281784	0.0118628	98.0222	121.374	37.8737	24.9117	down
znf462	335057	588.745	-1.0968	0.193738	5.66124	1.5e-08	3.3e-06	793.603	811.42	350.332	399.626	down
si:dkeyp-46h3.2	335411	45.2894	-4.13717	1.00343	4.12301	3.74e-05	0.00262646	34.8733	136.651	2.36711	7.26593	down
wu:fj16a03	335475	4029.49	1.00623	0.219322	-4.58789	4.48e-06	0.000454325	2239.43	3117.52	4896.36	5864.64	up
jac1	336485	1177.67	1.29064	0.381085	-3.38674	0.000707281	0.0242781	575.88	791.05	1058.1	2285.65	up
synj1	337236	1898.45	-1.35072	0.157886	8.55503	1.18e-17	9.33e-15	2871.86	2583.64	1013.12	1125.18	down
mxg	360148	347.417	2.0223	0.529946	-3.81606	0.000135599	0.00695599	147.976	126.466	847.425	267.801	up
piwil1	368200	195.325	-2.00945	0.300023	6.69767	2.12e-11	8.15e-09	299.722	325.926	84.0323	71.6213	down
egr2a	368241	632.46	1.21038	0.240334	-5.03622	4.75e-07	6.78e-05	323.285	439.661	930.273	836.619	up
ogfrl2	368398	643.998	1.04649	0.265323	-3.94419	8.01e-05	0.00463315	337.423	502.469	907.786	828.315	up
zar1	369189	83.4866	-2.04166	0.548798	3.72024	0.000199032	0.00919431	89.5395	179.09	33.1395	32.1777	down
stat5a	369197	349.913	-1.13231	0.248391	4.55856	5.15e-06	0.00050955	459.008	502.469	195.286	242.889	down
dnd1	373074	50.1691	-3.10123	0.59524	5.21006	1.89e-07	2.97e-05	92.3671	87.4229	9.46843	11.4179	down
prom1b	378834	190.223	-2.98159	0.374036	7.9714	1.57e-15	1.09e-12	397.744	277.546	46.1586	39.4436	down
slc25a37	387000	154.601	-1.15649	0.308627	3.74719	0.000178825	0.00857029	221.492	205.401	97.0514	94.457	down
lsm14b	393140	45.7108	-2.7594	0.670741	4.11395	3.89e-05	0.00270711	64.0914	95.0618	15.3862	8.30391	down
uap1l1	393264	347.471	1.35132	0.37964	-3.55949	0.000371572	0.0147252	260.136	131.559	478.156	520.033	up
stn1	393360	207.309	-1.55419	0.279547	5.55969	2.7e-08	5.59e-06	315.745	303.009	99.4185	111.065	down
dctpp1	393744	224.792	1.10659	0.314693	-3.51642	0.000437406	0.0166437	116.873	168.056	301.806	312.435	up
stx11b.1	393836	298.495	1.4049	0.28299	-4.9645	6.89e-07	9.22e-05	138.551	188.426	458.035	408.968	up
ranbp3a	394115	205.729	-1.10372	0.3	3.67907	0.000234083	0.0102273	290.297	271.605	113.621	147.394	down
htatsf1	394178	319.712	3.0629	0.324586	-9.43632	3.86e-21	4.11e-18	58.4363	78.0865	476.972	665.351	up
fosab	394198	9317	1.10383	0.196217	-5.62555	1.85e-08	3.94e-06	6777.67	5056.95	11887.6	13545.8	up
pla2g12a	402802	1558.79	1.10587	0.279859	-3.95151	7.77e-05	0.00455765	800.201	1177.24	2505.58	1752.13	up
cyp2x7	402847	152.297	2.39419	0.684366	-3.49841	0.000468038	0.0176877	21.678	75.5402	153.862	358.106	up
cacna1da	403310	448.453	-1.05703	0.230724	4.58134	4.62e-06	0.000467072	663.535	548.303	275.768	306.207	down
cnr1	404209	107.912	-1.22424	0.391456	3.1274	0.00176358	0.046794	172.481	129.861	63.9119	65.3933	down
crim1	404210	101.586	-1.32257	0.420503	3.1452	0.00165974	0.0450126	171.539	118.827	56.8106	59.1654	down
map3k12	404626	141.295	-1.09673	0.337244	3.25203	0.00114585	0.0345765	212.067	173.148	87.583	92.381	down
wdr32	405882	15.3407	-7.23185	2.03929	3.54627	0.000390732	0.0152018	53.7237	7.63889	0	0	down
fgg	406327	8895.23	1.35699	0.132635	-10.231	1.44e-24	2.1e-21	5198	4792.98	12215.5	13374.5	up
tmem41ab	406356	418.298	1.42962	0.219799	-6.50422	7.81e-11	2.55e-08	208.297	244.445	614.265	606.186	up
tdrd7a	406379	61.0377	-2.55146	0.538729	4.73607	2.18e-06	0.000242412	90.482	117.978	20.1204	15.5698	down
leg1.2	406484	1982.85	1.30159	0.338767	-3.84215	0.000121963	0.00642301	954.774	1334.26	1939.85	3702.51	up
gsta.1	406703	121.59	1.42836	0.358207	-3.98751	6.68e-05	0.00409199	71.6316	60.2624	164.514	189.952	up
disc1	407621	136.718	-1.13794	0.330405	3.44407	0.000573027	0.0208586	180.022	196.065	80.4817	90.3051	down
gh1	407639	100.107	2.33632	0.562202	-4.15566	3.24e-05	0.00236441	34.8733	31.4043	100.602	233.548	up
si:dkey-37o8.1	407641	98.4759	-3.1794	0.539769	5.89029	3.86e-09	9.89e-07	133.838	220.679	24.8546	14.5319	down
zp3a.1	407714	22.972	-6.34955	1.653	3.84122	0.000122423	0.006435	32.9882	57.7161	1.18355	0	down
elavl2	431719	58.4512	-3.02771	0.609638	4.96641	6.82e-07	9.17e-05	79.1718	129.012	14.2026	11.4179	down
vps26bl	436688	136.483	-1.0161	0.322881	3.14698	0.00164968	0.0449518	181.907	183.333	93.5008	87.1911	down
gapvd1	436693	479.803	-1.39106	0.196875	7.06567	1.6e-12	7.91e-10	682.385	707.022	265.116	264.687	down
jdp2b	436766	580.94	1.33375	0.272855	-4.88814	1.02e-06	0.00012817	363.813	296.219	977.616	686.111	up
nedd8l	436830	654.159	1.09411	0.298069	-3.67066	0.000241927	0.0105041	331.767	502.469	1022.59	759.808	up
slc35f6	436832	584.132	-1.01339	0.259867	3.89964	9.63e-05	0.00541199	789.833	773.226	313.642	459.829	down
egr3	436920	619.947	1.18931	0.236764	-5.0232	5.08e-07	7.18e-05	333.653	421.837	946.843	777.454	up
dnase1	436947	251.242	1.1275	0.302434	-3.72811	0.000192924	0.00895176	171.539	144.29	294.705	394.436	up
hbba2	445037	128.408	4.60001	0.692326	-6.64429	3.05e-11	1.1e-08	7.54017	12.7315	120.723	372.638	up
cpa2	445052	2895.32	1.4254	0.291514	-4.88965	1.01e-06	0.000127776	1692.77	1449.69	3046.47	5392.35	up
zgc:92511	445056	702.842	1.15943	0.346648	-3.34468	0.000823768	0.0273611	561.743	308.102	822.57	1118.95	up
sfxn1	445143	244.163	-1.26479	0.313379	4.03597	5.44e-05	0.00348683	285.584	404.013	139.659	147.394	down
aqp4	445293	105.183	-1.30185	0.384304	3.38756	0.000705174	0.0242358	148.918	150.232	68.6461	52.9375	down
tmem144a	445495	63.21	1.56947	0.486541	-3.22577	0.00125635	0.0372215	35.8158	28.0093	85.2159	103.799	up
gipc1	445568	102.25	-1.25969	0.393547	3.20086	0.00137019	0.0397026	162.114	126.466	59.1777	61.2414	down
ggact.2	447805	275.572	-9.95711	1.44341	6.89831	5.26e-12	2.28e-09	531.582	569.522	1.18355	0	down
aldh3a2b	447920	816.493	-1.04899	0.21272	4.93132	8.17e-07	0.000106799	1029.23	1172.99	471.055	592.692	down
cnot1	448949	471.749	8.03927	0.59062	-13.6116	3.42e-42	9.47e-39	3.77008	3.39506	759.842	1119.99	up
fosb	492346	1216.13	1.3814	0.347811	-3.9717	7.14e-05	0.00426204	782.293	566.976	2309.11	1206.14	up
ncapg	492707	653.293	-4.55154	0.257799	17.6553	9.26e-70	5.13e-66	1263.92	1241.74	63.9119	43.5956	down
med28	493610	574.329	1.17645	0.181316	-6.48836	8.68e-11	2.8e-08	351.56	353.087	796.532	796.138	up
serpinb1l1	494155	177.068	1.05455	0.33536	-3.14453	0.00166354	0.0450458	130.068	100.154	266.3	211.75	up
metrn	494493	279.169	-1.55134	0.430189	3.60618	0.000310733	0.0128273	413.767	419.29	86.3994	197.218	down
hbaa2	497166	293.791	4.31345	1.21199	-3.55898	0.000372302	0.014733	10.3677	45.8334	253.281	865.683	up
si:dkeyp-77h1.4	497302	209.363	-1.44105	0.351613	4.09839	4.16e-05	0.00285263	345.905	266.512	91.1337	133.901	down
snx13	503733	213.404	-1.12234	0.279193	4.01993	5.82e-05	0.00368182	307.262	277.546	143.21	125.597	down
btc	503869	19.2795	4.06915	1.24412	-3.27071	0.00107278	0.0331663	0	4.24383	35.5066	37.3676	up
kdm7ab	503902	61.0042	4.57749	0.661664	-6.91815	4.58e-12	2.04e-09	4.71261	5.09259	98.235	135.977	up
gatb	541317	103.875	1.429	0.369428	-3.86813	0.000109674	0.00591066	55.6088	56.8673	159.78	143.243	up
zgc:112160	550419	5268.85	1.48504	0.165825	-8.95547	3.38e-19	2.93e-16	2525.01	3021.61	8249.37	7279.42	up
prkar1ab	550427	125.599	-1.10733	0.340946	3.24783	0.0011629	0.0349766	181.907	161.265	79.2981	79.9252	down
zgc:111983	550501	11389.8	4.07394	0.160742	-25.3446	1.03e-141	1.43e-137	1312.93	1240.9	19372.4	23632.9	up
cbsa	550524	799.575	-1.74683	0.28395	6.15191	7.66e-10	2.16e-07	1002.84	1461.57	312.458	421.424	down
faub	550564	176.414	-1.06738	0.289598	3.68572	0.000228056	0.0100536	245.998	231.713	114.805	113.141	down
ankrd52a	553206	174.012	-1.58532	0.301908	5.25101	1.51e-07	2.45e-05	273.331	248.688	89.9501	84.0771	down
tdrd9	553222	84.072	-2.26569	0.500112	4.53037	5.89e-06	0.000566346	109.332	168.904	33.1395	24.9117	down
ppargc1a	553418	255.364	-1.02198	0.256617	3.98252	6.82e-05	0.00415133	360.986	323.38	175.166	161.926	down
tdrd1	553522	159.65	-2.1493	0.334808	6.41951	1.37e-10	4.18e-08	237.515	283.488	61.5448	56.0514	down
pudp	553642	197.105	1.7606	0.293795	-5.99262	2.06e-09	5.45e-07	81.0568	98.4568	300.623	308.283	up
creb3l3a	553700	105.968	-10.0214	1.49694	6.69464	2.16e-11	8.2e-09	225.263	198.611	0	0	down
sh3d19	553811	133.117	-4.24198	0.45912	9.23938	2.48e-20	2.29e-17	269.561	235.957	16.5698	10.3799	down
orc1	554509	266.729	-1.12961	0.31753	3.55748	0.000374428	0.014754	343.078	388.735	201.204	133.901	down
tmlhe	555271	262.623	-1.31198	0.32669	4.01598	5.92e-05	0.00370506	301.607	447.3	139.659	161.926	down
zmp:0000001168	555294	147.123	-1.72263	0.343982	5.0079	5.5e-07	7.66e-05	249.768	202.006	65.0955	71.6213	down
itln3	555334	523.058	1.87219	0.504177	-3.71336	0.000204523	0.00936445	204.527	244.445	397.674	1245.59	up
iqsec3b	555340	112.082	-1.69263	0.443175	3.81932	0.00013382	0.00687745	194.159	148.534	40.2408	65.3933	down
si:dkey-229d11.5	555353	16.1228	-7.30609	1.76984	4.1281	3.66e-05	0.00261622	25.4481	39.0432	0	0	down
acer3	555411	117.473	-1.4604	0.386429	3.77922	0.000157322	0.007824	190.389	154.475	54.4435	70.5833	down
si:dkey-22i16.3	555617	2073.21	1.44588	0.270968	-5.336	9.5e-08	1.69e-05	941.579	1285.03	2423.92	3642.3	up
npm2b	555786	18.0719	-3.91329	1.1719	3.33926	0.000840005	0.0276682	23.563	44.1358	3.55066	1.03799	down
si:dkey-9i23.15	555790	393.601	1.33765	0.25056	-5.33867	9.36e-08	1.69e-05	192.274	253.781	557.454	570.894	up
cand2	555955	484.444	-1.01128	0.297303	3.40151	0.000670149	0.0233507	787.948	507.562	301.806	340.46	down
mtus2a	556195	290.455	-1.01154	0.307025	3.29465	0.000985446	0.0313049	461.835	314.892	194.103	190.99	down
man1b1b	556237	181.822	-1.07988	0.294578	3.66586	0.000246505	0.0106362	237.515	256.327	108.887	124.559	down
si:ch211-103b1.2	556271	29.8546	-4.71529	1.00775	4.67901	2.88e-06	0.000310707	48.0686	67.0525	1.18355	3.11397	down
mhc1zca	556341	505.897	2.29124	0.24517	-9.34552	9.14e-21	9.05e-18	145.148	197.762	828.488	852.189	up
zgc:111868	556628	147.889	-1.82567	0.479725	3.80566	0.000141426	0.00717518	149.861	311.497	62.7284	67.4693	down
vgll2a	556856	118.221	-1.16464	0.366276	3.17967	0.00147444	0.0414653	171.539	155.324	81.6652	64.3553	down
si:dkey-21e2.10	556860	184.006	1.79761	0.563836	-3.18818	0.0014317	0.0407879	65.9765	98.4568	149.128	422.462	up
lig1	556995	1719.27	1.42089	0.37105	-3.82937	0.000128471	0.006706	783.235	1086.42	3411	1596.43	up
igf2bp2b	557028	2094.24	1.15923	0.141868	-8.17121	3.05e-16	2.23e-13	1271.46	1318.98	3019.25	2767.28	up
alg13	557181	167.21	-2.97675	0.605312	4.91771	8.76e-07	0.000112297	236.573	356.482	59.1777	16.6078	down
osbpl2a	557483	180.482	-1.13006	0.307193	3.67868	0.000234444	0.0102273	239.4	256.327	100.602	125.597	down
lrp8	557734	181.426	-1.03432	0.322717	3.20505	0.0013504	0.0392402	278.044	209.645	120.723	117.293	down
pea15	557745	123.839	-1.3334	0.356564	3.73959	0.000184324	0.00872812	170.596	184.182	62.7284	77.8492	down
mfap3l	557798	123.729	-1.11338	0.341254	3.26262	0.00110387	0.0336919	167.769	170.602	82.8488	73.6972	down
fam184b	557812	584.454	-1.82163	0.202184	9.00973	2.07e-19	1.85e-16	882.2	940.432	239.078	276.105	down
sacs	558150	541.182	-1.08811	0.275296	3.95251	7.73e-05	0.00454828	656.937	815.664	285.237	406.892	down
nt5dc3	558469	108.167	-1.44417	0.423577	3.40946	0.000650927	0.0227668	140.436	175.695	69.8297	46.7095	down
zp3a.2	558677	43.5212	-3.36171	0.674757	4.98211	6.29e-07	8.58e-05	67.8615	90.8179	7.10132	8.30391	down
adarb1b	558759	117.552	-1.14059	0.34801	3.27746	0.00104746	0.0325287	163.999	159.568	69.8297	76.8112	down
synm	558800	412.985	1.096	0.231842	-4.72735	2.27e-06	0.000250051	269.561	257.176	506.561	618.642	up
col10a1a	558919	14446.2	1.03009	0.240233	-4.28787	1.8e-05	0.00145687	8030.28	10964.4	16148.4	22641.7	up
ptgs2b	559020	2516.76	1.48649	0.160669	-9.25184	2.21e-20	2.11e-17	1435.46	1212.89	3596.82	3821.88	up
acvr1bb	559222	283.935	-1.21243	0.311037	3.89805	9.7e-05	0.00542669	428.847	364.969	138.476	203.446	down
tapt1b	559710	287.899	-4.93596	0.359742	13.7208	7.62e-43	2.64e-39	597.558	517.747	16.5698	19.7218	down
si:dkey-222b8.1	560317	196.708	-1.04585	0.322265	3.24531	0.00117322	0.0352104	289.354	241.049	110.071	146.356	down
dis3l	560362	16.4522	-7.33478	1.74612	4.20062	2.66e-05	0.00202569	30.1607	35.6482	0	0	down
slc8a3	560561	261.377	-1.03621	0.251156	4.12576	3.7e-05	0.00261789	332.71	370.062	170.432	172.306	down
ces3	560651	4825.48	1.18747	0.262491	-4.52384	6.07e-06	0.000581669	2771.01	3118.37	5060.88	8351.66	up
wwc1	560785	165.765	-1.2933	0.317239	4.07673	4.57e-05	0.00304863	253.538	217.284	102.969	89.2671	down
ppp1r9a	560862	203.48	-1.02954	0.314948	3.26891	0.00107961	0.0332658	313.86	232.562	132.558	134.939	down
map3k10	560932	214.12	-1.2479	0.311071	4.01164	6.03e-05	0.00376179	344.02	258.874	120.723	132.863	down
xylt1	560951	129.228	-1.06196	0.335334	3.16688	0.00154085	0.0425678	167.769	181.636	87.583	79.9252	down
cbln8	561171	1042.6	4.43019	1.18597	-3.73551	0.000187337	0.00881459	49.0111	135.803	639.119	3346.48	up
zgc:171750	561590	62.0668	-6.81424	1.21962	5.58719	2.31e-08	4.88e-06	77.2867	168.904	0	2.07598	down
iffo1a	561664	89.6084	-1.45443	0.418452	3.47573	0.000509458	0.0189429	138.551	123.92	54.4435	41.5196	down
si:ch211-168n16.1	562398	70.6772	-1.5089	0.46725	3.22933	0.0012408	0.0369189	114.045	95.0618	41.4244	32.1777	down
lrp13	562438	51.1362	-3.72714	0.704224	5.29254	1.21e-07	2.06e-05	68.804	121.374	7.10132	7.26593	down
arfgef3	562652	148.328	-1.49678	0.369376	4.05217	5.07e-05	0.00331521	257.308	180.787	80.4817	74.7352	down
cntnap2b	563345	109.155	-1.35699	0.394946	3.43589	0.000590604	0.0213303	180.022	134.105	59.1777	63.3173	down
slc5a6a	563356	157.56	-1.04935	0.308645	3.39985	0.000674236	0.0234636	217.722	207.099	108.887	96.533	down
rims3	563414	101.879	-1.34889	0.410658	3.28469	0.00102094	0.0320647	169.654	123.071	55.627	59.1654	down
LOC563561	563561	254.079	-1.36948	0.366666	3.73497	0.000187741	0.00881459	305.377	426.929	173.982	110.027	down
kat2b	563942	97.7221	-1.22545	0.393325	3.11563	0.00183555	0.0482414	150.803	123.071	56.8106	60.2034	down
zgc:165539	564373	40.7367	-2.84116	0.894727	3.17545	0.00149605	0.0417343	29.2182	113.735	10.652	9.3419	down
si:dkey-254e1.1	564542	219.088	3.40085	0.410047	-8.2938	1.1e-16	8.44e-14	47.1261	28.858	481.706	318.663	up
rsf1a	564825	118.168	-1.25086	0.368995	3.38991	0.000699159	0.0241695	181.907	151.08	63.9119	75.7732	down
zgc:152968	564848	20.357	-3.76679	1.00576	3.74522	0.000180233	0.00860958	36.7583	39.0432	3.55066	2.07598	down
pxnb	565130	603.004	-1.40526	0.207166	6.78323	1.18e-11	4.79e-09	848.269	903.087	299.439	361.22	down
rps6ka5	565173	189.747	-1.00039	0.296883	3.36965	0.000752636	0.0254915	260.136	246.142	113.621	139.091	down
dgat2	565316	1447.96	-1.00888	0.228284	4.41941	9.9e-06	0.000873109	2020.77	1847.76	1130.29	793.024	down
csmd2	565460	171.534	-1.262	0.323658	3.89919	9.65e-05	0.00541199	270.504	213.889	95.8679	105.875	down
tdrd6	565665	94.3273	-1.36531	0.390916	3.49258	0.00047837	0.0180057	137.608	134.105	56.8106	48.7855	down
mhc1zea	565708	995.262	-1.65594	0.168801	9.81002	1.02e-22	1.34e-19	1448.66	1573.61	461.586	497.197	down
zgc:162969	565767	19.921	-3.75277	1.03371	3.63039	0.000282991	0.0118955	29.2182	44.9846	2.36711	3.11397	down
map9	565974	92.2582	1.76459	0.390562	-4.51807	6.24e-06	0.00059	41.4709	42.4383	140.843	144.281	up
kdelc2	566063	16.8494	-7.36723	1.91722	3.84267	0.000121705	0.00642161	54.6662	12.7315	0	0	down
si:dkey-81e3.1	566115	99.1389	-1.38717	0.404061	3.43307	0.000596787	0.0214467	147.033	140.046	46.1586	63.3173	down
bend5	566161	98.7499	-1.37711	0.383825	3.58787	0.000333395	0.0134823	135.723	149.383	57.9941	51.8995	down
snx27a	566205	272.281	-1.02036	0.243913	4.1833	2.87e-05	0.00212234	363.813	365.818	171.615	187.876	down
abcd1	566367	229.089	-1.09508	0.258134	4.2423	2.21e-05	0.00173335	310.089	314.043	147.944	144.281	down
myo10l1	566674	200.537	-1.12073	0.321025	3.4911	0.000481035	0.0180803	309.147	240.201	139.659	113.141	down
si:ch211-154a22.8	566692	18.7172	-7.52197	1.82259	4.12708	3.67e-05	0.00261622	18.8504	56.0185	0	0	down
espn	567061	311.961	-1.06018	0.236261	4.48734	7.21e-06	0.000661511	426.02	417.593	189.369	214.864	down
tmem184c	567248	266.481	-4.17788	0.358846	11.6425	2.5e-31	5.34e-28	474.088	535.571	35.5066	20.7598	down
si:dkey-189g17.2	567482	32.7287	-2.1487	0.685271	3.13555	0.00171532	0.0459537	50.8961	56.0185	9.46843	14.5319	down
pum2	567494	208.03	-1.30923	0.36707	3.56669	0.00036152	0.0144374	357.216	235.957	102.969	135.977	down
slc6a8	567544	640.523	-1.33515	0.210809	6.33345	2.4e-10	7.14e-08	863.349	970.988	397.674	330.081	down
LOC567622	567622	141.983	-1.47845	0.336576	4.39264	1.12e-05	0.000957437	197.929	219.83	81.6652	68.5073	down
exoc3l1	567832	95.2339	-1.2498	0.391865	3.18935	0.00142592	0.040779	145.148	123.071	55.627	57.0894	down
syt2a	567877	172.425	-1.33584	0.339417	3.93567	8.3e-05	0.00476798	280.871	213.04	106.52	89.2671	down
si:ch211-45c16.2	568412	123.275	-1.62493	0.375575	4.32651	1.51e-05	0.00125643	211.125	161.265	61.5448	59.1654	down
slc8a4a	568512	310.315	-1.03144	0.298665	3.4535	0.000553357	0.0202425	489.169	344.599	190.552	216.94	down
rc3h1a	568568	209.962	-1.61911	0.307052	5.27306	1.34e-07	2.23e-05	323.285	310.648	87.583	118.331	down
zbtb20	568779	556.77	1.12976	0.217801	-5.18712	2.14e-07	3.31e-05	311.975	386.188	792.981	735.934	up
hdac4	568877	249.861	-1.02382	0.255976	3.99967	6.34e-05	0.00392202	353.445	316.59	163.33	166.078	down
LOC569097	569097	2758.08	1.18289	0.260204	-4.54603	5.47e-06	0.000533228	1630.56	1742.52	4742.5	2916.75	up
acoxl	569104	371.246	-1.13872	0.239819	4.74825	2.05e-06	0.00023199	555.145	465.972	243.812	220.054	down
tecpr2	569212	221.483	-1.04521	0.326811	3.19822	0.00138279	0.0399424	352.503	244.445	138.476	150.508	down
slc25a25b	569227	409.606	1.04682	0.290378	-3.60504	0.000312104	0.0128273	290.297	244.445	449.751	653.933	up
dcc	569360	118.613	-1.30854	0.368497	3.55102	0.000383741	0.014993	182.849	155.324	61.5448	74.7352	down
si:dkey-208k4.2	570186	95.2052	-4.2735	0.590074	7.24231	4.41e-13	2.31e-10	133.838	228.318	8.28488	10.3799	down
abcg2b	570453	171.784	-3.44181	0.366773	9.38404	6.35e-21	6.51e-18	315.745	313.195	34.3231	23.8738	down
kif1c	570771	421.478	-1.11909	0.225061	4.97238	6.61e-07	8.98e-05	625.834	528.781	260.382	270.915	down
mfsd11	570782	163.085	-1.07256	0.318303	3.36961	0.000752754	0.0254915	210.182	231.713	115.988	94.457	down
cfhl1	570905	518.148	1.59738	0.485603	-3.28948	0.00100372	0.0317759	147.976	366.667	547.986	1009.96	up
si:dkey-201c1.2	571044	2087.33	-1.06749	0.186894	5.71173	1.12e-08	2.52e-06	2557.06	3094.6	1459.32	1238.32	down
si:ch211-126j24.1	571137	356.786	-1.00893	0.253635	3.97789	6.95e-05	0.00420019	533.467	420.139	229.609	243.927	down
dock5	571688	300.329	-1.00996	0.237023	4.26104	2.03e-05	0.00162434	417.537	385.34	192.919	205.522	down
mypn	571695	370.946	-1.42467	0.243342	5.85462	4.78e-09	1.19e-06	573.053	508.411	182.267	220.054	down
pglyrp6	571817	144.319	1.2579	0.345718	-3.6385	0.000274226	0.0115798	89.5395	80.6327	229.609	177.496	up
zgc:172122	571844	248.462	1.06744	0.261297	-4.08515	4.4e-05	0.0029673	165.884	155.324	312.458	360.182	up
zgc:171776	571939	14.686	-5.7138	1.78638	3.19853	0.00138129	0.0399407	16.9654	40.7408	0	1.03799	down
szt2	571986	260.835	-1.2296	0.275689	4.46011	8.19e-06	0.000741561	401.514	330.17	145.577	166.078	down
prkaa2	572074	88.2015	-1.30699	0.411177	3.17866	0.00147957	0.0415675	137.608	113.735	48.5257	52.9375	down
piwil2	572134	83.5925	-1.5629	0.438211	3.56655	0.000361705	0.0144374	112.16	137.5	47.3422	37.3676	down
si:ch211-59d13.2	572215	131.432	-1.19627	0.374215	3.19674	0.0013899	0.040106	196.044	169.753	93.5008	66.4313	down
rnf165a	572251	88.5033	-1.65589	0.454569	3.64277	0.000269715	0.0114759	144.206	124.769	33.1395	51.8995	down
obscnb	572412	2170.19	-1.14824	0.13019	8.81969	1.15e-18	9.63e-16	3001.93	2980.02	1342.15	1356.65	down
hspa8	573376	14190.9	1.15786	0.146531	-7.9018	2.75e-15	1.86e-12	9536.43	8031.02	19821	19375.1	up
nedd4a	619412	267.109	-1.10881	0.294993	3.75878	0.000170742	0.00826257	379.836	350.54	140.843	197.218	down
zp2.1	664700	59.8602	-5.07438	1.10185	4.6053	4.12e-06	0.000422559	57.4938	174.846	7.10132	0	down
retsatl	677660	29.0213	-3.79777	0.862689	4.40224	1.07e-05	0.000927447	47.1261	61.1111	4.73422	3.11397	down
zgc:152652	751595	73.0333	-6.4341	1.09669	5.86683	4.44e-09	1.12e-06	69.7466	218.982	2.36711	1.03799	down
gtf2h5	751713	152.585	1.70326	0.340263	-5.00571	5.57e-07	7.71e-05	76.3442	67.0525	260.382	206.56	up
pmaip1	751765	405.809	1.27446	0.344566	-3.69873	0.000216682	0.00971249	305.377	169.753	540.884	607.224	up
fam102ab	767674	174.168	-1.58784	0.462479	3.43331	0.000596253	0.0214467	168.711	353.935	89.9501	84.0771	down
zgc:153118	767704	107.076	2.9835	0.89832	-3.3212	0.000896316	0.0289718	3.77008	44.1358	172.799	207.598	up
abi1b	767738	224.823	-1.02596	0.325338	3.15352	0.00161315	0.0442434	341.193	262.269	126.64	169.192	down
zgc:153911	768172	457.999	1.22103	0.280069	-4.35974	1.3e-05	0.00108977	326.112	224.074	691.196	590.616	up
ggact.1	777609	189.711	-3.28889	0.341779	9.62286	6.4e-22	7.71e-19	327.055	361.574	30.7724	39.4436	down
zgc:158659	791141	114.152	-1.39979	0.379307	3.69038	0.000223916	0.00995619	181.907	149.383	56.8106	68.5073	down
mhc1zba	791453	7444.88	3.85998	0.143133	-26.9677	3.54e-160	9.8e-156	904.82	1013.43	14580.2	13281.1	up
nanog	792333	37.2805	-2.9707	0.786384	3.77767	0.000158302	0.00785865	48.0686	84.0278	11.8355	5.18995	down
rxfp2a	792884	542.102	1.39792	0.370577	-3.77227	0.000161769	0.00791725	272.389	324.229	525.498	1046.29	up
tgfbr1b	792928	85.9276	-1.53907	0.430503	3.57504	0.000350172	0.014086	140.436	115.432	39.0573	48.7855	down
zgc:171445	793035	31.191	-4.13682	0.93651	4.41727	1e-05	0.000878991	42.4135	75.5402	4.73422	2.07598	down
cbln6	793037	874.704	3.88092	1.10143	-3.52352	0.000425859	0.0162489	111.218	111.188	485.257	2791.15	up
si:dkey-46g23.2	793100	41.4461	-4.14683	0.849452	4.88176	1.05e-06	0.0001304	49.9536	106.944	4.73422	4.15196	down
scg2a	793796	9.7102	-6.57284	1.95352	3.36461	0.000766509	0.025894	23.563	15.2778	0	0	down
atxn1l	793927	95.2744	-2.01866	0.404587	4.98943	6.06e-07	8.3e-05	145.148	160.417	40.2408	35.2916	down
tmem94	795408	313.729	-1.15322	0.246795	4.6728	2.97e-06	0.000317778	462.778	403.164	183.451	205.522	down
si:ch211-42i9.8	797213	283.358	-1.59008	0.244037	6.51573	7.23e-11	2.41e-08	431.675	419.29	136.109	146.356	down
slc12a5b	797331	284.52	-1.42128	0.305809	4.64761	3.36e-06	0.000351029	467.491	361.574	132.558	176.458	down
fbxl16	797939	295.072	-1.07555	0.277757	3.87227	0.000107826	0.00585662	447.698	353.087	173.982	205.522	down
si:ch211-107n13.1	798535	73.1262	-1.42582	0.443838	3.21248	0.00131592	0.0384519	113.103	100.154	36.6902	42.5576	down
klf12a	798629	647.007	1.20315	0.233263	-5.1579	2.5e-07	3.82e-05	450.525	333.565	877.014	926.924	up
si:dkey-19b23.11	798996	48.5247	-2.82022	0.713911	3.95038	7.8e-05	0.00456968	54.6662	115.432	9.46843	14.5319	down
si:ch211-240l19.6	799147	2824.16	1.07521	0.256998	-4.18371	2.87e-05	0.00212234	1454.31	2181.33	3330.52	4330.49	up
si:ch211-240l19.8	799298	7809.29	1.46158	0.214609	-6.81045	9.73e-12	4.08e-09	3541.99	4778.55	10177.4	12739.2	up
si:ch211-169p10.1	799619	76.512	-1.43629	0.435609	3.2972	0.00097654	0.031129	105.562	117.978	37.8737	44.6335	down
si:ch211-208h16.4	799923	852.834	1.17501	0.310405	-3.78542	0.000153449	0.00767275	658.822	388.735	1040.34	1323.44	up
zgc:173837	100000337	90.7139	-6.01936	0.934669	6.4401	1.19e-10	3.8e-08	85.7694	271.605	2.36711	3.11397	down
dlg4	100000823	193.535	-1.11089	0.319467	3.47731	0.000506469	0.0188825	302.549	226.62	126.64	118.331	down
mri1	100002302	1238.87	-1.03349	0.246812	4.18737	2.82e-05	0.00209582	1928.4	1401.31	711.316	914.469	down
sc:d189	100002334	99.9109	-1.22014	0.385931	3.16156	0.00156925	0.0432105	147.976	131.559	65.0955	55.0134	down
wu:fi42e03	100002462	202.028	-3.62421	0.493757	7.34005	2.14e-13	1.21e-10	236.573	510.957	28.4053	32.1777	down
nat16	100003245	310.615	-1.16592	0.347052	3.35949	0.000780869	0.0262829	453.353	406.559	139.659	242.889	down
rnasel2	100003397	5026	2.06066	0.656475	-3.13897	0.0016954	0.0456022	1278.06	2609.11	5673.96	10542.9	up
si:dkey-58f10.11	100003654	532.339	1.14394	0.237748	-4.81156	1.5e-06	0.000178045	344.963	318.287	830.855	635.249	up
bsna	100004063	901.346	-1.37159	0.217814	6.29706	3.03e-10	8.94e-08	1476.93	1123.77	488.808	515.881	down
wu:fi34b01	100004448	46.011	-2.97048	0.671097	4.4263	9.59e-06	0.00085111	63.1489	100.154	8.28488	12.4559	down
eef1a1b	100004503	198.029	-1.80671	0.320233	5.64185	1.68e-08	3.61e-06	342.135	274.151	79.2981	96.533	down
taok1a	100004576	302.706	-1.36782	0.250932	5.45096	5.01e-08	9.7e-06	472.203	400.617	165.698	172.306	down
si:ch211-275j6.5	100004874	132.427	1.05157	0.326938	-3.21643	0.00129797	0.0382502	86.712	85.7253	170.432	186.838	up
zeb1a	100004929	394.784	-1.01206	0.210436	4.80935	1.51e-06	0.000179255	537.237	518.596	254.464	268.839	down
mob1a	100005014	798.959	1.01298	0.274859	-3.68547	0.000228285	0.0100536	492.939	566.127	840.323	1296.45	up
cpeb3	100005268	303.392	-1.0451	0.260132	4.01758	5.88e-05	0.0036934	439.215	378.55	179.9	215.902	down
f11r.2	100005566	177.643	1.17425	0.357802	-3.28184	0.00103134	0.032318	122.528	95.9105	203.571	288.561	up
ccr9b	100006078	58.1055	-1.66587	0.523188	3.18408	0.00145216	0.0410757	77.2867	99.3056	31.956	23.8738	down
si:dkey-79f11.5	100007581	12.2096	-6.90463	1.84591	3.74051	0.000183647	0.00871097	21.678	27.1605	0	0	down
zgc:173556	100008088	22.8786	-5.33507	1.33958	3.98264	6.82e-05	0.00415133	27.3331	61.9599	1.18355	1.03799	down
si:dkey-97m3.1	100034578	183.83	-1.07641	0.33694	3.19465	0.00140002	0.0402558	229.975	269.059	98.235	138.053	down
si:dkeyp-122a9.1	100034634	277.882	1.10915	0.261213	-4.24615	2.17e-05	0.00171524	159.286	192.67	360.984	398.588	up
dtx4	100037355	273.476	-1.65249	0.336517	4.91056	9.08e-07	0.000115797	386.434	443.904	100.602	162.964	down
lrrc3b	100037364	107.183	-1.65104	0.399032	4.13761	3.51e-05	0.00252503	179.079	145.988	57.9941	45.6715	down
fgfbp2b	100037374	926.216	1.13254	0.344345	-3.28896	0.00100559	0.0317968	773.81	387.037	1332.68	1211.33	up
gtf3ab	100037394	17.7517	-3.90965	1.09561	3.56847	0.000359071	0.0143945	29.2182	37.3457	2.36711	2.07598	down
si:ch211-214c7.5	100038798	24.4707	-4.03152	1.01357	3.97754	6.96e-05	0.00420019	47.1261	44.9846	4.73422	1.03799	down
slc38a3a	100073328	759.435	-1.30502	0.340806	3.82923	0.000128547	0.006706	1406.24	756.25	482.89	392.36	down
phlpp2	100101638	105.311	-1.2458	0.395604	3.14912	0.00163762	0.0447816	147.976	148.534	52.0764	72.6593	down
zgc:165518	100101650	34.0365	-3.19674	0.838563	3.81216	0.000137755	0.00702753	38.6434	84.0278	8.28488	5.18995	down
zgc:171977	100124621	43.4713	-7.29445	1.70106	4.28819	1.8e-05	0.00145687	31.1032	141.744	0	1.03799	down
zgc:171779	100126104	28.671	-3.21303	0.830845	3.86719	0.000110098	0.00591672	41.4709	61.9599	7.10132	4.15196	down
zgc:171446	100136837	35.5458	-5.41292	1.09917	4.92455	8.46e-07	0.000108942	58.4363	80.6327	0	3.11397	down
zgc:171474	100137113	52.8274	-7.57495	1.60122	4.73073	2.24e-06	0.000246892	57.4938	152.778	0	1.03799	down
hbl4	100137128	75.2917	1.53967	0.465277	-3.30915	0.000935786	0.0300373	31.1032	45.8334	118.355	105.875	up
zgc:171818	100141343	273.136	-5.91674	0.581552	10.1741	2.59e-24	3.59e-21	333.653	740.973	10.652	7.26593	down
crp3	100141350	4656.41	1.33229	0.25584	-5.20751	1.91e-07	3e-05	2119.73	3174.38	5727.22	7604.31	up
camk1da	100144566	98.9392	-1.1946	0.376067	3.17655	0.00149039	0.0417343	141.378	134.105	57.9941	62.2794	down
cubn	100144772	6927.11	-1.04028	0.333351	3.12066	0.00180444	0.0476044	8809.75	9832.95	6152.11	2913.64	down
LOC100148225	100148225	9.54737	-6.55109	2.08024	3.1492	0.00163716	0.0447816	8.48269	29.7068	0	0	down
dnaaf3	100148431	11.7359	7.15549	1.8708	-3.82482	0.000130868	0.00675077	0	0	27.2217	19.7218	up
dvl3	100149082	230.847	-1.23641	0.273388	4.52253	6.11e-06	0.000581669	315.745	332.716	125.457	149.47	down
si:dkey-79f11.9	100150009	121.909	2.30334	0.510021	-4.51616	6.3e-06	0.000593329	30.1607	51.7747	260.382	145.319	up
scpp7	100150358	785.735	1.76432	0.437827	-4.02973	5.58e-05	0.00353975	212.067	502.469	924.356	1504.05	up
fam89b	100151239	307.949	1.03089	0.227352	-4.53431	5.78e-06	0.000561713	203.585	201.157	420.162	406.892	up
LOC100216314	100216314	333.587	1.90903	0.520168	-3.67003	0.000242523	0.0105135	80.1143	200.309	357.433	696.491	up
si:dkey-58f10.14	100317041	255.972	1.3042	0.297934	-4.37749	1.2e-05	0.00101389	131.01	163.812	408.326	320.739	up
hmbox1b	100317353	176.893	-1.2269	0.29647	4.13838	3.5e-05	0.00252318	258.251	237.654	100.602	111.065	down
si:ch73-212j7.1	100318353	186.599	-1.36289	0.346629	3.93184	8.43e-05	0.00481464	318.572	218.982	102.969	105.875	down
itchb	100330031	170.473	-1.21251	0.313362	3.86936	0.000109121	0.00589234	243.17	233.411	91.1337	114.179	down
cpeb2	100330483	233.778	-1.1279	0.313038	3.60309	0.000314455	0.0129048	344.02	297.917	121.906	171.268	down
LOC100330485	100330485	117.652	2.41785	0.612821	-3.94545	7.96e-05	0.00463315	27.3331	46.6821	287.604	108.989	up
si:ch73-90k17.1	100330497	50.1765	-2.86103	0.681231	4.1998	2.67e-05	0.00202751	58.4363	117.978	11.8355	12.4559	down
tsc1b	100330617	137.033	-10.3924	1.4858	6.99448	2.66e-12	1.25e-09	288.411	259.722	0	0	down
ptprd	100330629	3830.54	-1.03499	0.154768	6.68733	2.27e-11	8.51e-09	5193.29	5104.48	2291.36	2733.03	down
sbno2a	100330841	91.7781	-1.63857	0.403566	4.06022	4.9e-05	0.00322579	131.953	145.988	41.4244	47.7475	down
LOC100331216	100331216	72.5677	-1.36738	0.439856	3.1087	0.00187914	0.0491541	105.562	103.549	43.7915	37.3676	down
ttbk2a	100331590	210.405	-1.24014	0.33504	3.70147	0.000214352	0.00963924	308.204	283.488	99.4185	150.508	down
tbc1d9b	100332046	117.714	-1.34392	0.350268	3.83684	0.000124628	0.00653849	169.654	168.056	69.8297	63.3173	down
lrrk1	100332050	129.268	-1.11847	0.355384	3.14721	0.00164837	0.0449518	196.987	157.022	85.2159	77.8492	down
tmem164	100332120	136.959	-1.1747	0.340097	3.454	0.000552331	0.0202383	192.274	187.577	74.5639	93.419	down
LOC100332505	100332505	19.3207	-5.08432	1.51263	3.36124	0.000775927	0.0261802	12.2528	62.8087	1.18355	1.03799	down
LOC100332822	100332822	62.6841	-5.21295	0.905664	5.75594	8.62e-09	1.99e-06	65.9765	178.241	2.36711	4.15196	down
snta1	100332905	174.035	-1.22134	0.308774	3.95544	7.64e-05	0.00451124	249.768	237.654	93.5008	115.217	down
ccl39.2	100332947	409.92	1.12544	0.362346	-3.10598	0.00189649	0.0494211	178.137	336.96	518.397	606.186	up
gdpd4a	100333025	261.74	-1.33393	0.320607	4.16065	3.17e-05	0.00231943	416.594	332.716	175.166	122.483	down
slc4a3	100333073	103.053	-1.38056	0.442869	3.11732	0.00182506	0.0480517	180.022	117.978	50.8928	63.3173	down
LOC100333482	100333482	62.0866	-1.58564	0.498115	3.18329	0.00145613	0.0410757	106.505	79.784	31.956	30.1017	down
plxnb2b	100333657	304.248	-1.2465	0.280548	4.44308	8.87e-06	0.000794989	473.146	382.793	201.204	159.85	down
si:zfos-1505d6.3	100333772	13.9084	-7.0937	1.92207	3.69065	0.000223682	0.00995619	13.1953	42.4383	0	0	down
LOC100333801	100333801	293.309	-1.00788	0.316042	3.18905	0.0014274	0.040779	472.203	311.497	196.47	193.066	down
LOC100334068	100334068	35.2832	-4.55731	1.19713	3.80685	0.00014075	0.00715396	36.7583	98.4568	5.91777	0	down
iqsec1a	100334106	268.375	-1.04316	0.254261	4.10271	4.08e-05	0.00280677	378.894	343.75	185.818	165.04	down
LOC100334195	100334195	20.5566	-7.65723	1.85835	4.12045	3.78e-05	0.00264514	16.0229	66.2037	0	0	down
syt7b	100334336	153.531	-1.02737	0.312706	3.2854	0.00101836	0.03202	217.722	194.367	98.235	103.799	down
si:dkey-17e16.17	100334848	432.983	1.03526	0.281375	-3.67929	0.000233884	0.0102273	229.033	338.658	553.903	610.338	up
rap1gds1	100334870	444.247	-1.04327	0.213643	4.88325	1.04e-06	0.000130212	614.524	582.253	269.85	310.359	down
tdrd12	100334979	15.8069	-3.75582	1.19599	3.14034	0.0016875	0.0454723	20.7355	38.1945	1.18355	3.11397	down
si:dkey-22n8.3	100534759	69.1107	-3.10118	0.563524	5.50319	3.73e-08	7.38e-06	150.803	96.7593	15.3862	13.4939	down
si:ch211-255i20.3	100535182	217.598	1.23547	0.357155	-3.45919	0.000541802	0.0199581	162.114	97.6081	306.54	304.131	up
LOC100535393	100535393	175.707	-1.15602	0.316236	3.65556	0.000256626	0.0109703	270.504	214.738	106.52	111.065	down
si:dkey-57c15.4	100535584	946.421	1.12733	0.281089	-4.01059	6.06e-05	0.00376179	623.007	566.127	991.818	1604.73	up
xirp2b	100535904	2148.84	-1.41842	0.145541	9.74582	1.92e-22	2.42e-19	3004.76	3249.92	1215.51	1125.18	down
hivep2b	100536055	287.47	-1.0842	0.27983	3.87451	0.000106841	0.00581455	409.997	371.759	157.413	210.712	down
si:dkey-22i16.9	100536567	78.4408	-3.97665	0.542394	7.33166	2.27e-13	1.26e-10	142.321	152.778	8.28488	10.3799	down
cxcl8b.1	100536594	323.308	1.60241	0.245557	-6.52564	6.77e-11	2.29e-08	165.884	154.475	525.498	447.373	up
si:dkey-224b4.5	100536677	330.443	11.9713	1.47969	-8.09045	5.94e-16	4.22e-13	0	0	788.247	533.527	up
unc80	100536734	385.241	-1.06723	0.28451	3.75113	0.000176038	0.00845133	601.329	442.207	221.325	276.105	down
si:ch211-146l10.7	100537564	51.0147	-8.96805	1.71381	5.23282	1.67e-07	2.66e-05	37.7008	166.358	0	0	down
LOC100537597	100537597	50.1187	-6.46367	1.27215	5.0809	3.76e-07	5.48e-05	54.6662	143.441	2.36711	0	down
wu:fb97g03	100537766	709.142	-1.18775	0.36064	3.29346	0.000989616	0.0314013	650.34	1320.68	446.2	419.348	down
arid4b	100537923	179.563	-1.10826	0.317563	3.48989	0.000483218	0.0181377	273.331	217.284	120.723	106.913	down
LOC100537972	100537972	157.34	-7.56541	1.01437	7.45826	8.77e-14	5.17e-11	167.769	458.334	1.18355	2.07598	down
LOC100538023	100538023	15.7256	-4.15086	1.29406	3.20762	0.00133839	0.0389683	17.9079	41.5895	2.36711	1.03799	down
muc13a	100538303	578.292	1.52446	0.224532	-6.78951	1.13e-11	4.65e-09	300.664	296.219	755.107	961.178	up
LOC100538332	100538332	171.934	-1.47448	0.409717	3.59877	0.000319725	0.013063	184.734	320.833	97.0514	85.1151	down
LOC101882071	101882071	199.671	-1.23423	0.290405	4.25004	2.14e-05	0.00169644	259.193	301.312	113.621	124.559	down
LOC101882272	101882272	892.428	-1.25404	0.167696	7.47806	7.54e-14	4.64e-11	1279.94	1234.95	550.353	504.463	down
si:ch211-168d23.3	101882731	63.0906	-1.67078	0.52795	3.16466	0.00155266	0.0428388	112.16	79.784	35.5066	24.9117	down
LOC101883074	101883074	165.492	-1.12889	0.318951	3.53939	0.000401059	0.0154732	216.78	237.654	92.3172	115.217	down
LOC101883122	101883122	1352.96	-1.09835	0.160097	6.86051	6.86e-12	2.92e-09	1918.97	1769.68	904.235	818.974	down
si:ch73-109d9.3	101883524	124.783	-1.19434	0.340645	3.5061	0.00045472	0.0172551	180.964	166.358	78.1146	73.6972	down
LOC101883674	101883674	53.8208	-2.05543	0.555217	3.70202	0.00021389	0.00963924	98.9647	74.6914	17.7533	23.8738	down
tet1	101883702	200.719	-1.16064	0.289021	4.01577	5.93e-05	0.00370506	296.894	258.025	117.172	130.787	down
LOC101883801	101883801	8.83924	-6.43894	1.9948	3.22787	0.00124717	0.0370288	14.1378	21.2191	0	0	down
LOC101883855	101883855	103.211	-1.28689	0.378986	3.39561	0.000684752	0.0237698	152.688	140.046	65.0955	55.0134	down
LOC101883902	101883902	187.891	1.1752	0.289314	-4.06202	4.87e-05	0.00322408	107.447	123.071	269.85	251.193	up
LOC101884341	101884341	111.34	-1.49046	0.401803	3.70942	0.000207732	0.00945951	186.619	141.744	65.0955	51.8995	down
celf5b	101884815	79.9039	-1.69388	0.532197	3.1828	0.0014586	0.0410902	152.688	91.6667	29.5889	45.6715	down
slc38a3b	101884924	966.34	-1.06136	0.159786	6.64236	3.09e-11	1.1e-08	1318.59	1294.37	646.221	606.186	down
LOC101884937	101884937	115.227	-1.37557	0.431496	3.18791	0.00143303	0.0407879	205.47	127.315	62.7284	65.3933	down
hectd4	101885095	667.274	-1.04964	0.200514	5.23475	1.65e-07	2.65e-05	978.337	821.605	424.896	444.259	down
LOC101885096	101885096	9.21675	-6.49974	2.00691	3.23868	0.00120084	0.0358067	12.2528	24.6142	0	0	down
si:ch73-383l1.1	101885162	81.9909	-1.33175	0.417807	3.18747	0.00143523	0.0407879	123.47	111.188	49.7093	43.5956	down
si:dkey-205h23.1	101885279	125.106	-1.23452	0.378821	3.25884	0.00111867	0.0340531	203.585	147.685	73.3803	75.7732	down
LOC101885328	101885328	95.8893	-1.41881	0.451071	3.14544	0.0016584	0.0450126	169.654	109.491	55.627	48.7855	down
LOC101885779	101885779	281.866	1.02974	0.313632	-3.28328	0.00102607	0.0321892	147.976	222.377	400.041	357.068	up
LOC101885783	101885783	98.768	-1.62471	0.395717	4.10574	4.03e-05	0.00278407	150.803	147.685	42.6079	53.9754	down
LOC101885998	101885998	275.768	-1.20979	0.311642	3.882	0.000103601	0.00570548	455.238	314.892	175.166	157.774	down
LOC101886684	101886684	207.156	-1.53362	0.410581	3.73524	0.000187536	0.00881459	399.629	216.435	99.4185	113.141	down
tspoap1	101887060	114.927	-1.25858	0.356609	3.5293	0.000416654	0.0160525	163.056	161.265	62.7284	72.6593	down
LOC101887100	101887100	138.534	-1.41797	0.363988	3.89566	9.79e-05	0.00546931	230.918	172.299	79.2981	71.6213	down
mhc1zda	102467219	1549.08	-1.96606	0.149729	13.1308	2.19e-39	5.45e-36	2432.65	2500.46	658.056	605.148	down
LOC103908772	103908772	223.959	-1.23457	0.284654	4.33708	1.44e-05	0.00120112	310.089	318.287	149.128	118.331	down
LOC103909155	103909155	499.506	1.05873	0.200326	-5.28503	1.26e-07	2.12e-05	321.4	326.775	636.752	713.099	up
LOC103909664	103909664	68.9149	-1.65769	0.455018	3.64313	0.00026934	0.0114759	98.9647	110.34	33.1395	33.2157	down
LOC103910141	103910141	300.042	1.16269	0.250587	-4.63985	3.49e-06	0.00036259	192.274	178.241	449.751	379.904	up
LOC103910251	103910251	346.457	-1.16225	0.240929	4.82405	1.41e-06	0.000169427	440.157	517.747	204.755	223.168	down
LOC103910901	103910901	87.6583	-1.55735	0.450766	3.45489	0.000550508	0.020225	149.861	112.037	37.8737	50.8615	down
LOC103911449	103911449	164.673	-1.70587	0.319543	5.33848	9.37e-08	1.69e-05	245.056	258.874	85.2159	69.5453	down
LOC103911722	103911722	59.9385	2.05559	0.489636	-4.1982	2.69e-05	0.0020363	23.563	22.9167	102.969	90.3051	up
si:dkey-172k15.19	108179095	90.0669	-4.86053	0.797555	6.0943	1.1e-09	2.96e-07	89.5395	258.874	3.55066	8.30391	down
LOC108179144	108179144	28.9974	-8.15329	1.88531	4.32465	1.53e-05	0.00125954	14.1378	101.852	0	0	down
si:ch211-146l10.8	108179170	14.4981	-7.15366	1.95461	3.65989	0.000252326	0.0108596	11.3103	46.6821	0	0	down
LOC108179180	108179180	80.6961	-6.1326	1.04182	5.88644	3.95e-09	1e-06	82.9419	235.108	4.73422	0	down
znf521	108180213	335.323	-1.04833	0.247836	4.22995	2.34e-05	0.00179363	497.651	406.559	220.141	216.94	down
LOC108182776	108182776	114.938	1.11903	0.347838	-3.21711	0.00129491	0.0382005	75.4017	69.5988	153.862	160.888	up
LOC108183934	108183934	44.2403	-2.53002	0.669348	3.77983	0.000156938	0.00781894	84.8269	66.2037	8.28488	17.6458	down
LOC108184066	108184066	46.2268	-8.82595	1.6483	5.35458	8.58e-08	1.56e-05	49.9536	134.954	0	0	down
LOC108190430	108190430	142.658	1.8739	0.356257	-5.25998	1.44e-07	2.36e-05	70.6891	51.7747	234.344	213.826	up
LOC108191474	108191474	69.38	-6.98475	1.35242	5.16461	2.41e-07	3.71e-05	47.1261	228.318	0	2.07598	down
LOC110438362	110438362	62.9674	9.57895	1.55662	-6.15367	7.57e-10	2.16e-07	0	0	157.413	94.457	up
LOC110438920	110438920	36.9561	-4.63034	1.14039	4.06033	4.9e-05	0.00322579	44.2985	97.6081	5.91777	0	down
LOC110438923	110438923	16.6656	-7.35427	1.79657	4.0935	4.25e-05	0.00289914	21.678	44.9846	0	0	down
LOC110439247	110439247	25.9223	4.0122	1.17298	-3.4205	0.000625056	0.0221995	0	5.94136	52.0764	45.6715	up
LOC110439257	110439257	49.4726	-8.92256	1.54892	5.7605	8.39e-09	1.95e-06	103.677	94.213	0	0	down
LOC110439410	110439410	50.356	-5.93885	1.30553	4.54901	5.39e-06	0.000529444	31.1032	167.207	0	3.11397	down
LOC110439861	110439861	26.8647	-3.48988	0.890848	3.91748	8.95e-05	0.00506884	36.7583	61.9599	3.55066	5.18995	down
LOC110440114	110440114	146.364	-1.27854	0.359644	3.55502	0.000377957	0.0148297	196.987	217.284	100.602	70.5833	down
LOC110440136	110440136	123.953	-1.90508	0.396978	4.79895	1.59e-06	0.000184865	224.32	167.207	46.1586	58.1274	down
polyprotein [Danio rerio]	BGI_novel_G000021	11324.8	-2.11121	0.183929	11.4784	1.69e-30	3.35e-27	17204.8	19579.3	4796.94	3718.08	down
PREDICTED: trinucleotide repeat-containing gene 6A protein-like [Sinocyclocheilus grahami]	BGI_novel_G000113	236.494	-11.1803	1.49577	7.47462	7.74e-14	4.66e-11	354.388	591.59	0	0	down
PREDICTED: LOW QUALITY PROTEIN: uncharacterized protein LOC106523904 [Austrofundulus limnaeus]	BGI_novel_G000179	255.991	1.32337	0.250273	-5.2877	1.24e-07	2.11e-05	139.493	152.778	362.168	369.524	up
PREDICTED: uncharacterized protein LOC107721237 [Sinocyclocheilus rhinocerous]	BGI_novel_G000180	128.629	1.19582	0.34923	-3.42417	0.000616689	0.0220709	68.804	87.4229	178.717	179.572	up
PREDICTED: uncharacterized protein LOC107730522 [Sinocyclocheilus rhinocerous]	BGI_novel_G000355	183.722	-10.8161	1.5191	7.12012	1.08e-12	5.43e-10	245.998	488.889	0	0	down
hypothetical protein PCYB_141130, partial [Plasmodium cynomolgi strain B]	BGI_novel_G000533	14.2486	7.43408	1.88348	-3.94699	7.91e-05	0.00461527	0	0	41.4244	15.5698	up
hypothetical protein cypCar_00006843 [Cyprinus carpio]	BGI_novel_G000571	418.169	-1.15659	0.228009	5.07257	3.92e-07	5.69e-05	588.133	566.976	233.16	284.409	down
PREDICTED: uncharacterized protein LOC102079676 [Oreochromis niloticus]	BGI_novel_G000646	99.3168	1.29705	0.389617	-3.32904	0.000871471	0.0284007	54.6662	60.2624	126.64	155.698	up
uncharacterized protein LOC108190717 [Danio rerio]	BGI_novel_G000653	101.443	1.39379	0.370834	-3.75853	0.000170913	0.00826257	58.4363	53.4722	144.394	149.47	up
interleukin-1 receptor accessory protein-like 1-A isoform X1 [Danio rerio]	BGI_novel_G000742	61.5175	1.67582	0.528357	-3.17176	0.00151516	0.0421401	35.8158	22.9167	105.336	82.0012	up
PREDICTED: myomegalin-like isoform X14 [Sinocyclocheilus anshuiensis]	BGI_novel_G000781	235.731	-1.22862	0.359405	3.41847	0.000629736	0.0222504	387.376	273.303	168.065	114.179	down
PREDICTED: eukaryotic translation initiation factor 4 gamma 1-like [Sinocyclocheilus rhinocerous]	BGI_novel_G000797	1465.47	-1.07837	0.154918	6.9609	3.38e-12	1.56e-09	2069.78	1908.03	979.983	904.089	down
PREDICTED: eukaryotic translation initiation factor 4 gamma 1 [Pygocentrus nattereri]	BGI_novel_G000799	394.36	-1.43844	0.247531	5.81114	6.2e-09	1.52e-06	606.984	545.756	187.002	237.7	down
PREDICTED: mucin-3A-like [Sinocyclocheilus anshuiensis]	BGI_novel_G000825	139.35	-1.1099	0.323228	3.43379	0.000595196	0.0214467	186.619	194.367	84.0323	92.381	down
ETS-related transcription factor Elf-2 isoform X1 [Danio rerio]	BGI_novel_G000915	18.1046	7.78121	1.72563	-4.5092	6.51e-06	0.000608988	0	0	40.2408	32.1777	up
PREDICTED: myotubularin-related protein 7-like isoform X1 [Sinocyclocheilus rhinocerous]	BGI_novel_G000921	71.4356	-9.45203	1.54329	6.12458	9.09e-10	2.52e-07	176.251	109.491	0	0	down
pericentriolar material 1 protein isoform X6 [Danio rerio]	BGI_novel_G000928	81.7637	-22.3842	4.78533	4.67767	2.9e-06	0.000311537	327.055	0	0	0	down
ADP/ATP translocase 1 [Danio rerio]	BGI_novel_G000935	15068.5	1.62437	0.234307	-6.93266	4.13e-12	1.88e-09	5772.94	8988.43	22618.9	22893.9	up
N6-adenosine-methyltransferase subunit METTL14 [Danio rerio]	BGI_novel_G000955	76.8472	-2.83029	0.611967	4.6249	3.75e-06	0.000387372	109.332	160.417	10.652	26.9877	down
glutamate receptor, ionotropic, AMPA 2a precursor [Danio rerio]	BGI_novel_G000961	226.052	1.35467	0.360893	-3.75365	0.000174279	0.00838145	160.229	94.213	329.028	320.739	up
glutamate receptor, ionotropic, AMPA 2a precursor [Danio rerio]	BGI_novel_G000965	44.7156	-8.77781	1.59133	5.51603	3.47e-08	6.91e-06	65.9765	112.886	0	0	down
condensin-2 complex subunit D3 [Danio rerio]	BGI_novel_G000969	29.8375	-8.19238	1.63885	4.99884	5.77e-07	7.95e-05	73.5167	45.8334	0	0	down
condensin-2 complex subunit D3 [Danio rerio]	BGI_novel_G000970	16.3811	-5.87026	1.69082	3.47184	0.000516912	0.0191687	33.9308	30.5556	0	1.03799	down
lysine (K)-specific demethylase 4C [Danio rerio]	BGI_novel_G000973	97.5326	-9.90206	1.49893	6.60607	3.95e-11	1.38e-08	193.217	196.914	0	0	down
lysine (K)-specific demethylase 4C [Danio rerio]	BGI_novel_G000975	69.062	-9.40446	1.52545	6.16505	7.05e-10	2.03e-07	123.47	152.778	0	0	down
Acetylcholine receptor subunit alpha-like protein [Ooceraea biroi]	BGI_novel_G000978	351.152	-11.7498	1.51429	7.75928	8.54e-15	5.5e-12	971.739	432.871	0	0	down
40S ribosomal protein S3a [Danio rerio]	BGI_novel_G000989	12613.8	1.88762	0.114965	-16.419	1.4e-60	6.45e-57	5517.52	5217.36	19947.6	19772.7	up
SH3 domain-containing protein 19 [Danio rerio]	BGI_novel_G000991	70.0349	-2.49493	0.673263	3.70573	0.000210787	0.00954084	173.424	64.5062	22.4875	19.7218	down
pleiotropic regulator 1 [Danio rerio]	BGI_novel_G000998	353.136	-1.72779	0.358789	4.8156	1.47e-06	0.000175483	491.996	592.439	211.856	116.255	down
fibrinogen gamma chain precursor [Danio rerio]	BGI_novel_G000999	1612.58	-8.50524	0.39439	21.5655	3.79e-103	3.5e-99	3291.28	3141.28	9.46843	8.30391	down
microtubule-associated protein 9 isoform X1 [Danio rerio]	BGI_novel_G001002	35.8023	-8.45602	1.58627	5.33077	9.78e-08	1.71e-05	74.4592	68.75	0	0	down
secreted phosphoprotein 24 precursor [Danio rerio]	BGI_novel_G001015	347.662	-11.7358	1.97805	5.93301	2.97e-09	7.7e-07	336.48	1054.17	0	0	down
novel protein [Danio rerio]	BGI_novel_G001021	457.91	-1.09354	0.260795	4.1931	2.75e-05	0.00206567	533.467	713.812	269.85	314.511	down
PREDICTED: elongation factor 1-alpha 1-like [Maylandia zebra]	BGI_novel_G001032	136.843	10.6995	1.48896	-7.18589	6.68e-13	3.43e-10	0	0	298.256	249.117	up
pseudouridine-5'-phosphatase [Danio rerio]	BGI_novel_G001035	213.808	-1.25051	0.274116	4.56198	5.07e-06	0.000504921	300.664	301.312	134.925	118.331	down
PREDICTED: zinc finger protein 596 [Callorhinchus milii]	BGI_novel_G001038	205.842	-3.67718	0.334497	10.9931	4.12e-28	7.61e-25	364.756	398.92	29.5889	30.1017	down
hedgehog-interacting protein [Danio rerio]	BGI_novel_G001042	347.515	-1.89421	0.249506	7.59182	3.15e-14	1.99e-11	595.673	499.923	140.843	153.622	down
Si:ch211-14a17.7 protein [Danio rerio]	BGI_novel_G001090	30.5293	-4.40511	0.992498	4.43841	9.06e-06	0.000809806	37.7008	78.9352	2.36711	3.11397	down
G-protein-signaling modulator 2 isoform X1 [Danio rerio]	BGI_novel_G001130	130.748	-1.37114	0.425408	3.22311	0.00126805	0.0374879	185.677	191.821	52.0764	93.419	down
dnaJ homolog subfamily A member 3, mitochondrial [Danio rerio]	BGI_novel_G001155	57.8962	3.0345	0.836437	-3.62788	0.000285755	0.0119572	15.0803	10.1852	40.2408	166.078	up
cytochrome c oxidase subunit VIa-like [Danio rerio]	BGI_novel_G001228	2403.84	1.02399	0.297541	-3.44151	0.000578468	0.0210015	1235.65	1933.49	3867.85	2578.37	up
uncharacterized protein LOC799219 precursor [Danio rerio]	BGI_novel_G001297	372.883	1.55813	0.400414	-3.89129	9.97e-05	0.00552436	166.826	211.343	368.085	745.276	up
zgc:195175 isoform X2 [Danio rerio]	BGI_novel_G001334	26.9544	8.3556	1.63498	-5.11053	3.21e-07	4.76e-05	0	0	57.9941	49.8235	up
PREDICTED: dehydrogenase/reductase SDR family member 11 [Salmo salar]	BGI_novel_G001379	93.6873	-1.70723	0.505742	3.37569	0.000736313	0.0250265	139.493	147.685	28.4053	59.1654	down
cellular tumor antigen p53 isoform 1 [Danio rerio]	BGI_novel_G001435	85.2305	-9.70778	1.5084	6.4358	1.23e-10	3.84e-08	159.286	181.636	0	0	down
delta113 p53 transcript variant 1 [Danio rerio]	BGI_novel_G001437	259.761	1.55916	0.325492	-4.79017	1.67e-06	0.00019234	158.344	105.247	355.066	420.386	up
endophilin-B2 isoform X3 [Danio rerio]	BGI_novel_G001497	355.129	1.13656	0.257635	-4.41151	1.03e-05	0.000897012	252.596	191.821	475.789	500.311	up
disabled homolog 2-interacting protein isoform X4 [Danio rerio]	BGI_novel_G001514	50.5089	-8.95225	1.55091	5.77225	7.82e-09	1.87e-06	111.218	90.8179	0	0	down
doublesex- and mab-3-related transcription factor 2 [Danio rerio]	BGI_novel_G001652	9.33239	6.82661	1.96264	-3.47828	0.000504636	0.0188395	0	0	16.5698	20.7598	up
Rgs4 protein [Danio rerio]	BGI_novel_G001885	989.747	1.07326	0.301788	-3.55635	0.000376049	0.0147758	587.191	688.349	989.451	1694	up
regulator of G-protein signaling 5 [Danio rerio]	BGI_novel_G001886	2483.1	1.78043	0.361278	-4.92814	8.3e-07	0.000107707	1183.81	1055.86	2373.03	5319.7	up
PREDICTED: lactase-like protein isoform X3 [Sinocyclocheilus grahami]	BGI_novel_G002061	46.1351	9.13306	1.7387	-5.2528	1.5e-07	2.44e-05	0	0	31.956	152.584	up
PREDICTED: sal-like protein 1 [Sinocyclocheilus rhinocerous]	BGI_novel_G002081	205.1	-1.20244	0.341198	3.52416	0.000424832	0.0162489	317.63	254.63	101.786	146.356	down
putative helicase mov-10-B.1 [Danio rerio]	BGI_novel_G002207	201.967	-1.10442	0.321352	3.43678	0.000588665	0.021288	249.768	301.312	146.761	110.027	down
cytospin-A [Danio rerio]	BGI_novel_G002229	16.615	-7.34734	1.80108	4.0794	4.52e-05	0.00302445	45.241	21.2191	0	0	down
outer dense fiber of sperm tails 2b [Danio rerio]	BGI_novel_G002243	18.0293	4.30099	1.26143	-3.40963	0.000650518	0.0227668	0	3.39506	35.5066	33.2157	up
PREDICTED: E3 ubiquitin-protein ligase MYCBP2 isoform X8 [Sinocyclocheilus rhinocerous]	BGI_novel_G002278	737.138	-1.27078	0.197472	6.43522	1.23e-10	3.84e-08	1136.68	948.071	431.997	431.804	down
Pla1a protein [Danio rerio]	BGI_novel_G002298	121.964	1.87355	0.459299	-4.07915	4.52e-05	0.00302445	62.2064	42.4383	237.894	145.319	up
crystallin, gamma M2d3 [Danio rerio]	BGI_novel_G002324	14.4132	7.45546	1.92372	-3.87555	0.000106383	0.00580248	0	0	13.0191	44.6335	up
cell division cycle 16 [Danio rerio]	BGI_novel_G002364	11.2424	-6.78453	1.87948	3.60979	0.000306445	0.0127078	25.4481	19.5216	0	0	down
neural cell adhesion molecule 2 precursor [Danio rerio]	BGI_novel_G002374	106.342	2.54252	0.550682	-4.61704	3.89e-06	0.000400849	39.5859	22.9167	123.09	239.776	up
neural cell adhesion molecule 2 isoform X1 [Danio rerio]	BGI_novel_G002375	278.014	-1.06106	0.324489	3.26992	0.00107577	0.0331847	421.307	330.17	214.223	146.356	down
vesicle-associated membrane protein 8-like [Danio rerio]	BGI_novel_G002382	241.172	1.29657	0.356082	-3.64121	0.000271365	0.011494	172.481	106.944	305.357	379.904	up
long-chain fatty acid transport protein 4 [Danio rerio]	BGI_novel_G002424	305.973	-2.3415	0.269632	8.68405	3.82e-18	3.11e-15	461.835	560.185	105.336	96.533	down
protocadherin cluster 1 gamma 22 [Danio rerio]	BGI_novel_G002446	59.2603	9.49284	2.73336	-3.47296	0.000514756	0.0191143	0	0	28.4053	208.636	up
synaptojanin-1 isoform X7 [Danio rerio]	BGI_novel_G002482	29.5177	8.48826	1.6318	-5.20177	1.97e-07	3.07e-05	0	0	48.5257	69.5453	up
synaptojanin-1 isoform X9 [Danio rerio]	BGI_novel_G002483	259.969	1.84301	0.4634	-3.97714	6.97e-05	0.00420019	157.401	69.5988	330.212	482.665	up
synaptojanin-1 isoform X3 [Danio rerio]	BGI_novel_G002484	378.531	2.45159	0.438971	-5.58487	2.34e-08	4.91e-06	81.0568	152.778	450.934	829.353	up
ras-related protein Rab-1B [Danio rerio]	BGI_novel_G002487	452.024	1.92546	0.202759	-9.49628	2.18e-21	2.51e-18	186.619	190.124	725.519	705.833	up
Zgc:110695 [Danio rerio]	BGI_novel_G002489	543.091	2.7856	0.203612	-13.6809	1.32e-42	4.06e-39	137.608	137.5	985.901	911.355	up
mediator of RNA polymerase II transcription subunit 13 [Danio rerio]	BGI_novel_G002496	624.078	-1.30997	0.276573	4.73645	2.17e-06	0.000242412	922.728	855.556	436.731	281.295	down
clatherin heavy chain [Danio rerio]	BGI_novel_G002500	300.174	-1.30269	0.419489	3.10542	0.0019001	0.0494439	470.318	383.642	236.711	110.027	down
protein BTG3 isoform 1 [Danio rerio]	BGI_novel_G002501	102.829	3.00215	0.427202	-7.02746	2.1e-12	1.02e-09	24.5056	21.2191	162.147	203.446	up
phosphatidylinositol-binding clathrin assembly protein isoform X22 [Danio rerio]	BGI_novel_G002505	22.4069	8.09065	1.68454	-4.80287	1.56e-06	0.00018204	0	0	36.6902	52.9375	up
lens intrinsic membrane protein 2.1 [Danio rerio]	BGI_novel_G002510	145.462	1.86444	0.3301	-5.6481	1.62e-08	3.53e-06	66.919	58.5648	216.59	239.776	up
histone-lysine N-methyltransferase SETD1B-A [Danio rerio]	BGI_novel_G002531	120.007	-1.80607	0.53441	3.37957	0.000726006	0.0247674	189.447	184.182	29.5889	76.8112	down
suppressor of cytokine signaling 7 [Danio rerio]	BGI_novel_G002563	22.1569	8.07556	1.80677	-4.46961	7.84e-06	0.000711715	0	0	20.1204	68.5073	up
uncharacterized protein LOC100003631 [Danio rerio]	BGI_novel_G002598	17.5278	-5.95045	1.75995	3.38103	0.000722149	0.0246661	18.8504	50.0772	1.18355	0	down
PREDICTED: actin-binding LIM protein 1-like isoform X10 [Cyprinus carpio]	BGI_novel_G002778	88.508	-3.21582	0.48235	6.66699	2.61e-11	9.64e-09	140.436	179.09	18.9369	15.5698	down
actin-binding LIM protein 1 isoform X23 [Danio rerio]	BGI_novel_G002780	26.704	-8.03279	1.63604	4.90989	9.11e-07	0.000115797	58.4363	48.3796	0	0	down
hypothetical protein EAI_01794, partial [Harpegnathos saltator]	BGI_novel_G002838	141.143	-23.1364	4.78508	4.83512	1.33e-06	0.000160962	564.57	0	0	0	down
uncharacterized protein KIAA1109 homolog isoform X7 [Danio rerio]	BGI_novel_G002871	48.6992	-1.84968	0.583262	3.17127	0.00151772	0.042169	90.482	61.9599	23.6711	18.6838	down
uncharacterized protein KIAA1109 homolog isoform X7 [Danio rerio]	BGI_novel_G002872	153.376	-1.251	0.347274	3.60233	0.000315375	0.0129234	247.883	184.182	91.1337	90.3051	down
LIM domain-binding protein 3 isoform X1 [Danio rerio]	BGI_novel_G002917	759.73	-1.2693	0.267885	4.73821	2.16e-06	0.000242412	1000.02	1148.38	353.883	536.64	down
Casein kinase I isoform alpha [Myotis davidii]	BGI_novel_G003092	235.726	1.32033	0.302159	-4.36966	1.24e-05	0.00104778	141.378	128.164	385.839	287.523	up
calcium/calmodulin-dependent protein kinase kinase 1, alpha b isoform X1 [Danio rerio]	BGI_novel_G003137	51.1948	-8.9724	1.54636	5.80228	6.54e-09	1.59e-06	96.1372	108.642	0	0	down
hepatocyte nuclear factor 1-beta-A [Danio rerio]	BGI_novel_G003145	520.789	-1.01671	0.231314	4.39538	1.11e-05	0.000952372	699.351	694.29	390.573	298.941	down
uncharacterized protein LOC100151367 precursor [Danio rerio]	BGI_novel_G003215	16.7344	7.66754	1.74939	-4.38297	1.17e-05	0.000994782	0	0	37.8737	29.0637	up
Si:ch211-154o6.7 protein, partial [Danio rerio]	BGI_novel_G003251	12.7327	7.27214	1.88325	-3.86149	0.000112699	0.00602678	0	0	34.3231	16.6078	up
tuftelin [Danio rerio]	BGI_novel_G003256	13.0559	-6.99926	1.92164	3.64233	0.000270181	0.0114759	38.6434	13.5803	0	0	down
RNA binding protein fox-1 homolog 1-like [Danio rerio]	BGI_novel_G003266	208.332	-1.9302	0.575371	3.35469	0.000794525	0.0266334	343.078	317.438	37.8737	134.939	down
solute carrier family 5 (sodium/multivitamin and iodide cotransporter), member 6 isoform X1 [Danio rerio]	BGI_novel_G003333	32.5843	-5.2132	1.28724	4.04991	5.12e-05	0.00333566	97.0797	29.7068	3.55066	0	down
shootin-1 [Danio rerio]	BGI_novel_G003369	61.1493	-9.22943	1.63432	5.64725	1.63e-08	3.53e-06	61.2639	183.333	0	0	down
PREDICTED: protein-L-isoaspartate(D-aspartate) O-methyltransferase-like isoform X1 [Sinocyclocheilus rhinocerous]	BGI_novel_G003427	26.2268	-4.10762	1.17326	3.50102	0.000463478	0.0175634	56.5513	42.4383	5.91777	0	down
zinc finger protein 423 isoform X2 [Danio rerio]	BGI_novel_G003536	70.1106	-9.42486	1.61715	5.82807	5.61e-09	1.39e-06	208.297	72.1451	0	0	down
bcl-2-like protein 13 [Danio rerio]	BGI_novel_G003567	158.873	-10.6058	2.7427	3.86693	0.000110214	0.00591672	560.8	74.6914	0	0	down
ataxin-1 [Danio rerio]	BGI_novel_G003701	294.769	-1.07495	0.2536	4.23876	2.25e-05	0.00174044	412.824	387.037	171.615	207.598	down
intersectin 2a isoform X2 [Danio rerio]	BGI_novel_G003764	16.7804	-7.3618	1.77734	4.14204	3.44e-05	0.00248972	43.356	23.7654	0	0	down
protein Churchill [Danio rerio]	BGI_novel_G003770	235.732	1.49968	0.354409	-4.2315	2.32e-05	0.0017912	110.275	135.803	424.896	271.953	up
euchromatic histone-lysine N-methyltransferase 1b [Danio rerio]	BGI_novel_G003798	329.046	-1.25549	0.367625	3.41515	0.000637475	0.0224952	329.882	597.531	207.122	181.648	down
PREDICTED: LOW QUALITY PROTEIN: pecanex-like protein 3 [Cyprinus carpio]	BGI_novel_G003864	118.278	-1.31391	0.354952	3.70165	0.000214203	0.00963924	158.344	179.09	65.0955	70.5833	down
protein unc-13 homolog A isoform X5 [Danio rerio]	BGI_novel_G003915	319.454	-1.8757	0.372093	5.04095	4.63e-07	6.65e-05	630.547	373.457	158.596	115.217	down
PREDICTED: protein unc-13 homolog A-like [Sinocyclocheilus grahami]	BGI_novel_G003917	115.962	-1.55281	0.38407	4.04304	5.28e-05	0.00342292	194.159	151.929	54.4435	63.3173	down
abnormal spindle-like microcephaly-associated protein isoform X1 [Danio rerio]	BGI_novel_G003957	77.5161	-1.70073	0.508959	3.34158	0.000833025	0.0275365	148.918	88.2716	35.5066	37.3676	down
plasma membrane calcium-transporting ATPase 3 isoform X2 [Danio rerio]	BGI_novel_G004112	83.1753	-1.53672	0.411245	3.73675	0.000186411	0.00879691	123.47	123.92	43.7915	41.5196	down
zinc finger MYND domain-containing protein 11 isoform X1 [Danio rerio]	BGI_novel_G004280	181.126	-10.7946	1.48907	7.24923	4.19e-13	2.23e-10	423.192	301.312	0	0	down
collagen alpha-1(XI) chain isoform X1 [Danio rerio]	BGI_novel_G004296	10581.4	1.19757	0.278979	-4.29268	1.77e-05	0.00143403	4900.17	7950.39	17068	12407.1	up
PREDICTED: myosin-7 isoform X1 [Lates calcarifer]	BGI_novel_G004306	1776.88	1.09152	0.295842	-3.68952	0.000224674	0.00997386	920.843	1348.69	2944.68	1893.29	up
stimulated by retinoic acid gene 6 protein homolog isoform X1 [Danio rerio]	BGI_novel_G004379	10.1815	-6.64108	1.94026	3.42277	0.000619863	0.0221559	25.4481	15.2778	0	0	down
nucleosome assembly protein 1-like 4 isoform X1 [Danio rerio]	BGI_novel_G004388	17.2217	7.71091	1.74779	-4.4118	1.03e-05	0.000897012	0	0	28.4053	40.4816	up
protein SPT2 homolog isoform X1 [Danio rerio]	BGI_novel_G004392	12.2185	7.21422	1.84607	-3.90788	9.31e-05	0.0052423	0	0	26.0382	22.8358	up
PREDICTED: mediator of RNA polymerase II transcription subunit 28 [Sinocyclocheilus grahami]	BGI_novel_G004408	140.952	-10.4336	1.48703	7.01637	2.28e-12	1.09e-09	258.251	305.556	0	0	down
transmembrane protein 144 precursor [Danio rerio]	BGI_novel_G004410	66.3175	-3.00296	0.573345	5.2376	1.63e-07	2.62e-05	112.16	123.92	9.46843	19.7218	down
transmembrane protein 144 precursor [Danio rerio]	BGI_novel_G004412	23.288	-7.83627	1.66642	4.70246	2.57e-06	0.000280335	40.5284	52.6235	0	0	down
neuronal acetylcholine receptor subunit alpha-6 precursor [Danio rerio]	BGI_novel_G004415	39.0249	-4.71869	1.03157	4.57428	4.78e-06	0.000479618	84.8269	65.355	5.91777	0	down
PREDICTED: prominin-1-A-like isoform X6 [Sinocyclocheilus anshuiensis]	BGI_novel_G004418	85.6905	1.7219	0.457182	-3.76634	0.000165656	0.00807893	32.9882	46.6821	113.621	149.47	up
transcription initiation factor IIE subunit beta [Danio rerio]	BGI_novel_G004429	15.9341	-7.28896	1.76611	4.12714	3.67e-05	0.00261622	26.3906	37.3457	0	0	down
protein FAM184B isoform X1 [Danio rerio]	BGI_novel_G004430	534.086	1.35617	0.244006	-5.55794	2.73e-08	5.6e-06	344.02	256.327	808.367	727.631	up
Zgc:113078 [Danio rerio]	BGI_novel_G004434	134.489	1.43314	0.341669	-4.19451	2.73e-05	0.00205849	80.1143	65.355	203.571	188.914	up
ectopic P granules protein 5 homolog isoform X2 [Danio rerio]	BGI_novel_G004574	24.8541	-2.54285	0.810539	3.13723	0.00170554	0.0457798	41.4709	43.2871	9.46843	5.18995	down
Mobkl1b protein [Danio rerio]	BGI_novel_G004592	35.828	8.76853	1.70687	-5.13719	2.79e-07	4.18e-05	0	0	34.3231	108.989	up
ADP-ribosylation factor-like protein 6-interacting protein 4 [Danio rerio]	BGI_novel_G004594	118.857	2.17012	0.456778	-4.75092	2.02e-06	0.000229883	31.1032	55.1698	168.065	221.092	up
Retrovirus-related Pol polyprotein LINE-1 [Larimichthys crocea]	BGI_novel_G004656	100.289	1.31736	0.397098	-3.31746	0.000908396	0.0292939	52.7812	61.9599	159.78	126.635	up
PREDICTED: alcohol dehydrogenase [NADP(+)] B-like isoform X1 [Sinocyclocheilus anshuiensis]	BGI_novel_G004661	306.403	1.26891	0.282516	-4.49146	7.07e-06	0.000653066	176.251	183.333	365.718	500.311	up
tyrosine-protein kinase receptor Tie-1 precursor [Danio rerio]	BGI_novel_G004665	67.4771	9.68132	1.6793	-5.76508	8.16e-09	1.92e-06	0	0	50.8928	219.016	up
ets variant gene 5 (ets-related molecule) [Danio rerio]	BGI_novel_G004740	50.4238	-8.95129	1.66398	5.37946	7.47e-08	1.39e-05	48.0686	153.627	0	0	down
band 4.1-like protein 5 [Danio rerio]	BGI_novel_G004776	278.813	-1.31362	0.406894	3.22839	0.00124488	0.0370003	413.767	381.096	216.59	103.799	down
coxsackievirus and adenovirus receptor homolog precursor [Danio rerio]	BGI_novel_G004820	440.143	4.7866	0.443966	-10.7815	4.21e-27	7.29e-24	30.1607	31.4043	530.232	1168.78	up
CD166 antigen homolog A isoform X1 [Danio rerio]	BGI_novel_G004823	555.597	-1.75877	0.238441	7.37613	1.63e-13	9.4e-11	902.935	813.118	217.774	288.561	down
Activated leukocyte cell adhesion molecule [Danio rerio]	BGI_novel_G004824	8.74061	6.73255	2.0036	-3.36023	0.000778765	0.026244	0	0	14.2026	20.7598	up
Activated leukocyte cell adhesion molecule [Danio rerio]	BGI_novel_G004825	30.9034	-8.24505	1.66788	4.94342	7.68e-07	0.000101743	39.5859	84.0278	0	0	down
Si:busm1-6a2.1, partial [Danio rerio]	BGI_novel_G004849	1357.93	1.25756	0.23307	-5.39565	6.83e-08	1.29e-05	654.11	947.223	1976.54	1853.85	up
homeodomain-interacting protein kinase-2 [Danio rerio]	BGI_novel_G005016	1908.9	-1.64959	0.199517	8.26792	1.36e-16	1.02e-13	3292.23	2497.92	944.476	900.975	down
homeodomain-interacting protein kinase-2 [Danio rerio]	BGI_novel_G005017	79.9962	-22.3509	4.78534	4.67069	3e-06	0.000319828	0	319.985	0	0	down
PREDICTED: insulin-like growth factor 1 receptor isoform X2 [Sinocyclocheilus grahami]	BGI_novel_G005042	244.529	3.15176	0.481175	-6.55013	5.75e-11	1.97e-08	27.3331	71.2963	382.288	497.197	up
Insulin-like growth factor 1a receptor [Danio rerio]	BGI_novel_G005043	503.95	-1.65372	0.425959	3.88234	0.000103457	0.00570548	962.314	566.976	326.661	159.85	down
sphingosine 1-phosphate receptor 1 [Danio rerio]	BGI_novel_G005089	55.5386	9.39864	1.54023	-6.10211	1.05e-09	2.84e-07	0	0	118.355	103.799	up
extracellular sulfatase Sulf-2 isoform X5 [Danio rerio]	BGI_novel_G005132	432.078	-1.20212	0.241997	4.9675	6.78e-07	9.16e-05	578.708	626.389	228.426	294.789	down
meteorin precursor [Danio rerio]	BGI_novel_G005169	317.388	1.96878	0.321872	-6.11666	9.56e-10	2.62e-07	139.493	118.827	609.53	401.702	up
glutamate receptor, ionotropic, AMPA 2a isoform X1 [Danio rerio]	BGI_novel_G005186	50.3708	9.25655	1.62926	-5.68144	1.34e-08	2.96e-06	0	0	144.394	57.0894	up
condensin complex subunit 3 [Danio rerio]	BGI_novel_G005192	2225.93	1.00807	0.177184	-5.68941	1.27e-08	2.85e-06	1487.3	1469.21	3304.48	2642.72	up

## Sheet: Legend
The output from DESeq2 analysis comparing RNA-seq data from 25 dpf stn1 mutants and WT.
