# Supplementary material for: Stn1 promotes zebrafish oocyte development via amplifying Wnt/β-catenin signaling
Source: EMBO Rep. 2026 Apr 17;27(12):3252–76. doi: 10.1038/s44319-026-00775-8 (PMC13304171; doi:10.1038/s44319-026-00775-8)
Supplement: Supplementary file 11 — Figure Source Data for Appendix Figures [file 44319_2026_775_MOESM11_ESM.zip › Source Data for Appendix Figure S1 3-7/Appendix Figure S4/Appendix Figure S4C/Appendix Figure S4C enrichment result.xlsx]

## Sheet: Enrichment
GroupID	Category	Term	Description	LogP	Log(q-value)	Genes	Symbols	InTerm_InList
1_Summary	GO Biological Processes	GO:0007281	germ cell development	-10.0878	-6.19623	30263,30594,334375,368200,369189,373074,406379,407714,553522,565665,572134,100334979,553222,567494,30593,387000,445143,100004929,567622,404210	ddx4,zp3,buc,piwil1,zar1,dnd1,tdrd7a,zp3a.1,tdrd1,tdrd6,piwil2,tdrd12,tdrd9,pum2,zp2.5,slc25a37,sfxn1,zeb1a,ago3a,crim1	20/-
1_Member	GO Biological Processes	GO:0007281	germ cell development	-10.0878	-6.19623	30263,30594,334375,368200,369189,373074,406379,407714,553522,565665,572134,100334979	ddx4,zp3,buc,piwil1,zar1,dnd1,tdrd7a,zp3a.1,tdrd1,tdrd6,piwil2,tdrd12	12/101
1_Member	GO Biological Processes	GO:0022412	cellular process involved in reproduction in multicellular organism	-9.92838	-6.19623	30263,30594,334375,368200,369189,373074,406379,407714,553222,553522,565665,572134,100334979	ddx4,zp3,buc,piwil1,zar1,dnd1,tdrd7a,zp3a.1,tdrd9,tdrd1,tdrd6,piwil2,tdrd12	13/130
1_Member	GO Biological Processes	GO:0034587	piRNA processing	-8.93597	-5.37991	368200,406379,553222,553522,565665,572134	piwil1,tdrd7a,tdrd9,tdrd1,tdrd6,piwil2	6/14
1_Member	GO Biological Processes	GO:0007276	gamete generation	-8.44848	-5.07122	30263,30594,334375,368200,369189,373074,406379,407714,553222,553522,565665,572134,100334979	ddx4,zp3,buc,piwil1,zar1,dnd1,tdrd7a,zp3a.1,tdrd9,tdrd1,tdrd6,piwil2,tdrd12	13/171
1_Member	GO Biological Processes	GO:0048609	multicellular organismal reproductive process	-8.38696	-5.07122	30263,30594,334375,368200,369189,373074,406379,407714,553222,553522,565665,572134,100334979	ddx4,zp3,buc,piwil1,zar1,dnd1,tdrd7a,zp3a.1,tdrd9,tdrd1,tdrd6,piwil2,tdrd12	13/173
1_Member	GO Biological Processes	GO:0003006	developmental process involved in reproduction	-8.32625	-5.07122	30263,30594,334375,368200,369189,373074,406379,407714,553222,553522,565665,572134,100334979	ddx4,zp3,buc,piwil1,zar1,dnd1,tdrd7a,zp3a.1,tdrd9,tdrd1,tdrd6,piwil2,tdrd12	13/175
1_Member	GO Biological Processes	GO:0032504	multicellular organism reproduction	-8.23667	-5.04858	30263,30594,334375,368200,369189,373074,406379,407714,553222,553522,565665,572134,100334979	ddx4,zp3,buc,piwil1,zar1,dnd1,tdrd7a,zp3a.1,tdrd9,tdrd1,tdrd6,piwil2,tdrd12	13/178
1_Member	GO Biological Processes	GO:0048477	oogenesis	-7.18405	-4.06413	30594,334375,369189,406379,407714,553522,565665,572134	zp3,buc,zar1,tdrd7a,zp3a.1,tdrd1,tdrd6,piwil2	8/62
1_Member	GO Biological Processes	GO:0070918	regulatory ncRNA processing	-7.14307	-4.06413	368200,406379,553222,553522,565665,567494,572134	piwil1,tdrd7a,tdrd9,tdrd1,tdrd6,pum2,piwil2	7/42
1_Member	GO Biological Processes	GO:0019953	sexual reproduction	-7.08424	-4.05106	30263,30593,30594,334375,368200,369189,373074,406379,407714,553222,553522,565665,572134,100334979	ddx4,zp2.5,zp3,buc,piwil1,zar1,dnd1,tdrd7a,zp3a.1,tdrd9,tdrd1,tdrd6,piwil2,tdrd12	14/263
1_Member	GO Biological Processes	GO:0007292	female gamete generation	-6.71516	-3.72337	30594,334375,369189,406379,407714,553522,565665,572134	zp3,buc,zar1,tdrd7a,zp3a.1,tdrd1,tdrd6,piwil2	8/71
1_Member	GO Biological Processes	GO:0022414	reproductive process	-6.31655	-3.36254	30263,30593,30594,334375,368200,369189,373074,406379,407714,553222,553522,565665,572134,100334979	ddx4,zp2.5,zp3,buc,piwil1,zar1,dnd1,tdrd7a,zp3a.1,tdrd9,tdrd1,tdrd6,piwil2,tdrd12	14/304
1_Member	GO Biological Processes	GO:0000003	reproduction	-6.26534	-3.3461	30263,30593,30594,334375,368200,369189,373074,406379,407714,553222,553522,565665,572134,100334979	ddx4,zp2.5,zp3,buc,piwil1,zar1,dnd1,tdrd7a,zp3a.1,tdrd9,tdrd1,tdrd6,piwil2,tdrd12	14/307
1_Member	GO Biological Processes	GO:0007028	cytoplasm organization	-5.75064	-2.9479	334375,406379,553522,565665	buc,tdrd7a,tdrd1,tdrd6	4/11
1_Member	GO Biological Processes	GO:0007314	oocyte anterior/posterior axis specification	-5.75064	-2.9479	334375,406379,553522,565665	buc,tdrd7a,tdrd1,tdrd6	4/11
1_Member	GO Biological Processes	GO:0007315	pole plasm assembly	-5.75064	-2.9479	334375,406379,553522,565665	buc,tdrd7a,tdrd1,tdrd6	4/11
1_Member	GO Biological Processes	GO:0008358	maternal determination of anterior/posterior axis, embryo	-5.75064	-2.9479	334375,406379,553522,565665	buc,tdrd7a,tdrd1,tdrd6	4/11
1_Member	GO Biological Processes	GO:0141005	retrotransposon silencing by heterochromatin formation	-5.58306	-2.84537	368200,553222,572134	piwil1,tdrd9,piwil2	3/4
1_Member	GO Biological Processes	GO:0007308	oocyte construction	-5.57752	-2.84537	334375,406379,553522,565665	buc,tdrd7a,tdrd1,tdrd6	4/12
1_Member	GO Biological Processes	GO:0007309	oocyte axis specification	-5.57752	-2.84537	334375,406379,553522,565665	buc,tdrd7a,tdrd1,tdrd6	4/12
1_Member	GO Biological Processes	GO:0048469	cell maturation	-5.38144	-2.69068	334375,387000,406379,445143,553522,565665,100004929	buc,slc25a37,tdrd7a,sfxn1,tdrd1,tdrd6,zeb1a	7/75
1_Member	GO Biological Processes	GO:0007351	tripartite regional subdivision	-5.27763	-2.62466	334375,406379,553522,565665	buc,tdrd7a,tdrd1,tdrd6	4/14
1_Member	GO Biological Processes	GO:0008595	anterior/posterior axis specification, embryo	-5.27763	-2.62466	334375,406379,553522,565665	buc,tdrd7a,tdrd1,tdrd6	4/14
1_Member	GO Biological Processes	GO:0010526	retrotransposon silencing	-5.18793	-2.55269	368200,553222,572134	piwil1,tdrd9,piwil2	3/5
1_Member	GO Biological Processes	GO:0007350	blastoderm segmentation	-5.1459	-2.52769	334375,406379,553522,565665	buc,tdrd7a,tdrd1,tdrd6	4/15
1_Member	GO Biological Processes	GO:0007283	spermatogenesis	-4.91782	-2.316	334375,368200,406379,553222,553522,565665,572134	buc,piwil1,tdrd7a,tdrd9,tdrd1,tdrd6,piwil2	7/88
1_Member	GO Biological Processes	GO:0071695	anatomical structure maturation	-4.85343	-2.26741	334375,387000,406379,445143,553522,565665,100004929	buc,slc25a37,tdrd7a,sfxn1,tdrd1,tdrd6,zeb1a	7/90
1_Member	GO Biological Processes	GO:0048232	male gamete generation	-4.75985	-2.18906	334375,368200,406379,553222,553522,565665,572134	buc,piwil1,tdrd7a,tdrd9,tdrd1,tdrd6,piwil2	7/93
1_Member	GO Biological Processes	GO:0021700	developmental maturation	-4.47114	-1.91508	334375,387000,406379,445143,553522,565665,100004929	buc,slc25a37,tdrd7a,sfxn1,tdrd1,tdrd6,zeb1a	7/103
1_Member	GO Biological Processes	GO:0030719	P granule organization	-4.27486	-1.74683	406379,553522,565665	tdrd7a,tdrd1,tdrd6	3/9
1_Member	GO Biological Processes	GO:0031047	regulatory ncRNA-mediated gene silencing	-4.03967	-1.525	368200,406379,553222,553522,565665,567494,567622,572134	piwil1,tdrd7a,tdrd9,tdrd1,tdrd6,pum2,ago3a,piwil2	8/162
1_Member	GO Biological Processes	GO:0000578	embryonic axis specification	-3.88765	-1.41077	334375,406379,553522,565665	buc,tdrd7a,tdrd1,tdrd6	4/30
1_Member	GO Biological Processes	GO:0048599	oocyte development	-3.67101	-1.21761	334375,406379,553522,565665	buc,tdrd7a,tdrd1,tdrd6	4/34
1_Member	GO Biological Processes	GO:0009994	oocyte differentiation	-3.62126	-1.17914	334375,406379,553522,565665	buc,tdrd7a,tdrd1,tdrd6	4/35
1_Member	GO Biological Processes	GO:0009948	anterior/posterior axis specification	-3.27251	-0.852114	334375,406379,553522,565665	buc,tdrd7a,tdrd1,tdrd6	4/43
1_Member	GO Biological Processes	GO:0009880	embryonic pattern specification	-2.45858	-0.181269	334375,406379,553522,565665	buc,tdrd7a,tdrd1,tdrd6	4/71
1_Member	GO Biological Processes	GO:0009798	axis specification	-2.35248	-0.0827223	334375,406379,553522,565665	buc,tdrd7a,tdrd1,tdrd6	4/76
1_Member	GO Biological Processes	GO:0035282	segmentation	-2.26953	-0.0144997	334375,404210,406379,553522,565665	buc,crim1,tdrd7a,tdrd1,tdrd6	5/128
1_Member	GO Biological Processes	GO:0051321	meiotic cell cycle	-2.14527	0	368200,553222,553522,572134	piwil1,tdrd9,tdrd1,piwil2	4/87
2_Summary	GO Biological Processes	GO:2000241	regulation of reproductive process	-5.38144	-2.69068	30263,30593,30594,369189,407714,565665,792333,553222,404209	ddx4,zp2.5,zp3,zar1,zp3a.1,tdrd6,nanog,tdrd9,cnr1	9/-
2_Member	GO Biological Processes	GO:2000241	regulation of reproductive process	-5.38144	-2.69068	30263,30593,30594,369189,407714,565665,792333	ddx4,zp2.5,zp3,zar1,zp3a.1,tdrd6,nanog	7/75
2_Member	GO Biological Processes	GO:0009566	fertilization	-3.12434	-0.724623	30593,30594,407714,553222	zp2.5,zp3,zp3a.1,tdrd9	4/47
2_Member	GO Biological Processes	GO:0007339	binding of sperm to zona pellucida	-3.10882	-0.719089	30593,30594,407714	zp2.5,zp3,zp3a.1	3/21
2_Member	GO Biological Processes	GO:0035036	sperm-egg recognition	-2.99002	-0.638083	30593,30594,407714	zp2.5,zp3,zp3a.1	3/23
2_Member	GO Biological Processes	GO:2000243	positive regulation of reproductive process	-2.64918	-0.332006	30594,369189,407714	zp3,zar1,zp3a.1	3/30
2_Member	GO Biological Processes	GO:0009988	cell-cell recognition	-2.60776	-0.298851	30593,30594,407714	zp2.5,zp3,zp3a.1	3/31
2_Member	GO Biological Processes	GO:0008037	cell recognition	-2.54987	-0.257053	30593,30594,404209,407714	zp2.5,zp3,cnr1,zp3a.1	4/67
2_Member	GO Biological Processes	GO:0007338	single fertilization	-2.14725	0	30593,30594,407714	zp2.5,zp3,zp3a.1	3/45
3_Summary	GO Biological Processes	GO:0010629	negative regulation of gene expression	-4.32012	-1.7783	368200,369189,406379,553222,553522,563942,565665,567494,567622,568568,572134,100005268,30483,30578,566161,568877,792333,373074,327403,550427	piwil1,zar1,tdrd7a,tdrd9,tdrd1,kat2b,tdrd6,pum2,ago3a,rc3h1a,piwil2,cpeb3,gata4,ldb2b,bend5,hdac4,nanog,dnd1,h1m,prkar1ab	20/-
3_Member	GO Biological Processes	GO:0010629	negative regulation of gene expression	-4.32012	-1.7783	368200,369189,406379,553222,553522,563942,565665,567494,567622,568568,572134,100005268	piwil1,zar1,tdrd7a,tdrd9,tdrd1,kat2b,tdrd6,pum2,ago3a,rc3h1a,piwil2,cpeb3	12/341
3_Member	GO Biological Processes	GO:0010558	negative regulation of macromolecule biosynthetic process	-3.91637	-1.41467	30483,30578,368200,369189,406379,553222,553522,563942,565665,566161,567494,567622,568568,568877,572134,792333,100005268	gata4,ldb2b,piwil1,zar1,tdrd7a,tdrd9,tdrd1,kat2b,tdrd6,bend5,pum2,ago3a,rc3h1a,hdac4,piwil2,nanog,cpeb3	17/691
3_Member	GO Biological Processes	GO:0031327	negative regulation of cellular biosynthetic process	-3.89384	-1.41077	30483,30578,368200,369189,406379,553222,553522,563942,565665,566161,567494,567622,568568,568877,572134,792333,100005268	gata4,ldb2b,piwil1,zar1,tdrd7a,tdrd9,tdrd1,kat2b,tdrd6,bend5,pum2,ago3a,rc3h1a,hdac4,piwil2,nanog,cpeb3	17/694
3_Member	GO Biological Processes	GO:0009890	negative regulation of biosynthetic process	-3.85659	-1.39161	30483,30578,368200,369189,406379,553222,553522,563942,565665,566161,567494,567622,568568,568877,572134,792333,100005268	gata4,ldb2b,piwil1,zar1,tdrd7a,tdrd9,tdrd1,kat2b,tdrd6,bend5,pum2,ago3a,rc3h1a,hdac4,piwil2,nanog,cpeb3	17/699
3_Member	GO Biological Processes	GO:0010608	post-transcriptional regulation of gene expression	-2.74054	-0.397555	368200,369189,373074,406379,567494,567622,568568,572134,100005268	piwil1,zar1,dnd1,tdrd7a,pum2,ago3a,rc3h1a,piwil2,cpeb3	9/314
3_Member	GO Biological Processes	GO:0051172	negative regulation of nitrogen compound metabolic process	-2.01072	0	30483,30578,327403,369189,373074,550427,563942,566161,567622,568877,792333,100005268	gata4,ldb2b,h1m,zar1,dnd1,prkar1ab,kat2b,bend5,ago3a,hdac4,nanog,cpeb3	12/632
4_Summary	GO Biological Processes	GO:0048791	calcium ion-regulated exocytosis of neurotransmitter	-3.47053	-1.03941	563414,567877,100334336,337236	rims3,syt2a,syt7b,synj1	4/-
4_Member	GO Biological Processes	GO:0048791	calcium ion-regulated exocytosis of neurotransmitter	-3.47053	-1.03941	563414,567877,100334336	rims3,syt2a,syt7b	3/16
4_Member	GO Biological Processes	GO:0017156	calcium-ion regulated exocytosis	-2.56778	-0.266993	563414,567877,100334336	rims3,syt2a,syt7b	3/32
4_Member	GO Biological Processes	GO:1903305	regulation of regulated secretory pathway	-2.14725	0	563414,567877,100334336	rims3,syt2a,syt7b	3/45
4_Member	GO Biological Processes	GO:0016079	synaptic vesicle exocytosis	-2.09484	0	563414,567877,100334336	rims3,syt2a,syt7b	3/47
4_Member	GO Biological Processes	GO:0099003	vesicle-mediated transport in synapse	-2.02891	0	337236,563414,567877,100334336	synj1,rims3,syt2a,syt7b	4/94
4_Member	GO Biological Processes	GO:0099504	synaptic vesicle cycle	-2.02891	0	337236,563414,567877,100334336	synj1,rims3,syt2a,syt7b	4/94
5_Summary	GO Biological Processes	GO:0000096	sulfur amino acid metabolic process	-3.24077	-0.830836	404209,550524,100002302	cnr1,cbsa,mri1	3/-
5_Member	GO Biological Processes	GO:0000096	sulfur amino acid metabolic process	-3.24077	-0.830836	404209,550524,100002302	cnr1,cbsa,mri1	3/19
6_Summary	KEGG Pathway	dre04330	Notch signaling pathway	-3.06931	-0.689337	563942,793927,100037355,100149082,100330031	kat2b,atxn1l,dtx4b,dvl3,itchb	5/-
6_Member	KEGG Pathway	dre04330	Notch signaling pathway	-3.06931	-0.689337	563942,793927,100037355,100149082,100330031	kat2b,atxn1l,dtx4b,dvl3,itchb	5/84
7_Summary	GO Biological Processes	GO:0098703	calcium ion import across plasma membrane	-3.04794	-0.677512	403310,560561,568512,337236,436693,557734,562438,567877,619412,797331,553418,568877,572074,792928	cacna1da,slc8a3,slc8a4a,synj1,gapvd1,lrp8,lrp13,syt2a,nedd4a,slc12a5b,ppargc1a,hdac4,prkaa2,tgfbr1b	14/-
7_Member	GO Biological Processes	GO:0098703	calcium ion import across plasma membrane	-3.04794	-0.677512	403310,560561,568512	cacna1da,slc8a3,slc8a4a	3/22
7_Member	GO Biological Processes	GO:0098657	import into cell	-2.48486	-0.199866	337236,403310,436693,557734,560561,562438,567877,568512,619412,797331	synj1,cacna1da,gapvd1,lrp8,slc8a3,lrp13,syt2a,slc8a4a,nedd4a,slc12a5b	10/409
7_Member	KEGG Pathway	dre04371	Apelin signaling pathway	-2.14889	0	553418,560561,568512,568877,572074,792928	ppargc1a,slc8a3,slc8a4a,hdac4,prkaa2,tgfbr1b	6/193
7_Member	GO Biological Processes	GO:0097553	calcium ion transmembrane import into cytosol	-2.12072	0	403310,560561,568512	cacna1da,slc8a3,slc8a4a	3/46
7_Member	GO Biological Processes	GO:0098659	inorganic cation import across plasma membrane	-2.09408	0	403310,560561,568512,797331	cacna1da,slc8a3,slc8a4a,slc12a5b	4/90
7_Member	GO Biological Processes	GO:0099587	inorganic ion import across plasma membrane	-2.09408	0	403310,560561,568512,797331	cacna1da,slc8a3,slc8a4a,slc12a5b	4/90
8_Summary	GO Biological Processes	GO:0032012	regulation of ARF protein signal transduction	-2.99002	-0.638083	555340,562652,100334106	iqsec3b,arfgef3,iqsec1a	3/-
8_Member	GO Biological Processes	GO:0032012	regulation of ARF protein signal transduction	-2.99002	-0.638083	555340,562652,100334106	iqsec3b,arfgef3,iqsec1a	3/23
9_Summary	GO Biological Processes	GO:1905039	carboxylic acid transmembrane transport	-2.73072	-0.396504	445143,563356,566367,100073328,101884924	sfxn1,slc5a6a,abcd1,slc38a3a,slc38a3b	5/-
9_Member	GO Biological Processes	GO:1905039	carboxylic acid transmembrane transport	-2.73072	-0.396504	445143,563356,566367,100073328,101884924	sfxn1,slc5a6a,abcd1,slc38a3a,slc38a3b	5/100
9_Member	GO Biological Processes	GO:1903825	organic acid transmembrane transport	-2.7117	-0.386085	445143,563356,566367,100073328,101884924	sfxn1,slc5a6a,abcd1,slc38a3a,slc38a3b	5/101
9_Member	GO Biological Processes	GO:0015804	neutral amino acid transport	-2.29067	-0.0283371	445143,100073328,101884924	sfxn1,slc38a3a,slc38a3b	3/40
10_Summary	GO Biological Processes	GO:2001234	negative regulation of apoptotic signaling pathway	-2.12072	0	327067,436832,503733	slc25a4,slc35f6,snx13	3/-
10_Member	GO Biological Processes	GO:2001234	negative regulation of apoptotic signaling pathway	-2.12072	0	327067,436832,503733	slc25a4,slc35f6,snx13	3/46
11_Summary	Reactome Gene Sets	R-DRE-8978868	Fatty acid metabolism	-2.09408	0	447920,565316,566367,572074	aldh3a2b,dgat2,abcd1,prkaa2	4/-
11_Member	Reactome Gene Sets	R-DRE-8978868	Fatty acid metabolism	-2.09408	0	447920,565316,566367,572074	aldh3a2b,dgat2,abcd1,prkaa2	4/90
12_Summary	GO Biological Processes	GO:0006325	chromatin organization	-2.06992	0	30663,327403,368200,553222,555786,563942,568877,792333	rag1,h1m,piwil1,tdrd9,npm2b,kat2b,hdac4,nanog	8/-
12_Member	GO Biological Processes	GO:0006325	chromatin organization	-2.06992	0	30663,327403,368200,553222,555786,563942,568877,792333	rag1,h1m,piwil1,tdrd9,npm2b,kat2b,hdac4,nanog	8/329
12_Member	GO Biological Processes	GO:0040029	epigenetic regulation of gene expression	-2.06957	0	368200,553222,563942	piwil1,tdrd9,kat2b	3/48
13_Summary	GO Biological Processes	GO:0048821	erythrocyte development	-2.02076	0	369197,387000,445143	stat5a,slc25a37,sfxn1	3/-
13_Member	GO Biological Processes	GO:0048821	erythrocyte development	-2.02076	0	369197,387000,445143	stat5a,slc25a37,sfxn1	3/50

## Sheet: legend
The results output from metascape enrichment analysis of the genes significantly downregulated in 25 dpf stn1 mutants relative to 25 dpf WT identified using DESeq2.
