# Supplementary material for: Stn1 promotes zebrafish oocyte development via amplifying Wnt/β-catenin signaling
Source: EMBO Rep. 2026 Apr 17;27(12):3252–76. doi: 10.1038/s44319-026-00775-8 (PMC13304171; doi:10.1038/s44319-026-00775-8)
Supplement: Supplementary file 11 — Figure Source Data for Appendix Figures [file 44319_2026_775_MOESM11_ESM.zip › Source Data for Appendix Figure S1 3-7/Appendix Figure S4/Appendix Figure S4D/Appendix Figure S4D FPKM for heatmap.xlsx]

## Sheet: FPKM for heatmap
gene_name	19dpf_WT_2_FPKM	19dpf_WT_4_FPKM	19dpf_homo_1_FPKM	19dpf_homo_4_FPKM	25dpf_WT_1_FPKM	25dpf_WT_3_FPKM	25dpf_homo_1_FPKM	25dpf_homo_3_FPKM
stn1	6.62	5.15	1.43	1.73	4.66	4.34	1.31	1.51
piwil1	0.44	0.55	0.19	0.73	1.88	1.99	0.47	0.41
piwil2	0.19	0.2	0.16	0.34	0.67	0.8	0.25	0.2
tdrd1	0.44	0.5	0.32	0.56	1.15	1.33	0.26	0.25
tdrd7a	0.12	0.17	0.06	0.23	0.57	0.71	0.12	0.1
tdrd9	0.17	0.19	0.2	0.27	0.51	0.77	0.14	0.11
dnd1	0.1	0.15	0.1	0.09	1.12	1.03	0.1	0.13
ddx4	0.72	0.8	0.34	1	2.55	2.93	0.68	0.52
zp2.1	0.02	0.06	0.04	0.06	0.92	2.73	0.11	0
zp2.3	0.02	0	0.01	0	0.6	1.15	0	0
zp2.6	0	0	0.02	0	0.97	0.99	0	0
zp3	0.03	0.02	0.05	0.05	0.35	0.65	0.02	0

## Sheet: legend
Fragments Per Kilobase per Million mapped fragments (FPKM)values for genes of interest obtained from RNA-seq of 19dpf_WT, 19dpf_homo, 25dpf_WT and 25dpf_homo.
