# Supplementary material for: Stn1 promotes zebrafish oocyte development via amplifying Wnt/β-catenin signaling
Source: EMBO Rep. 2026 Apr 17;27(12):3252–76. doi: 10.1038/s44319-026-00775-8 (PMC13304171; doi:10.1038/s44319-026-00775-8)
Supplement: Supplementary file 11 — Figure Source Data for Appendix Figures [file 44319_2026_775_MOESM11_ESM.zip › Source Data for Appendix Figure S1 3-7/Appendix Figure S4/Appendix Figure S4E/Appendix Figure S4E relative mRNA level.xlsx]

## Sheet: +7 line 19 dpf
Relative mRNA level
	WT			stn1+7/+7
piwil1	0.955277	1.19035	0.87942	1.14264	0.73269	0.854968
piwil2	0.859461	1.01056	1.15137	0.775819	0.598808	0.829064
tdrd1	0.751219	1.06685	1.24776	0.879207	0.574755	1.03444
tdrd7a	0.739254	0.883423	1.53122	1.15162	0.680017	0.903786
tdrd9	0.842646	0.904722	1.31171	0.677274	0.650282	0.764272
dnd1	0.872109	1.25984	0.910153	0.752792	0.59363	0.668333
ddx4	0.638159	1.03019	1.52109	0.446537	0.668494	1.00965
Values are represented as means ± SD; Unpaired t-test, two-tailed
Unpaired t-test	p value
	piwil1	piwil2	tdrd1	tdrd7a	tdrd9	dnd1	ddx4
19 dpf WT vs stn1+7/+7	0.5567	0.0672	0.3865	0.6434	0.0997	0.06	0.307

## Sheet: Δ7 line 19 dpf
Relative mRNA level
	WT			stn1Δ7/Δ7
piwil1	0.981453	0.742096	1.373	0.744811	1.41845	0.5528
piwil2	0.878506	0.909396	1.25171	1.00984	1.00922	0.63108
tdrd1	0.686842	1.18589	1.22771	1.02765	0.313378	0.502075
tdrd7a	0.771386	1.38686	0.934747	1.30376	1.23565	0.604012
tdrd9	1.01436	0.793709	1.24207	0.863945	0.840782	0.419937
dnd1	0.583234	1.29174	1.32734	0.509585	0.938616	1.44567
ddx4	0.923927	1.01618	1.0651	0.498981	0.712195	0.216298
Values are represented as means ± SD; Unpaired t-test, two-tailed
Unpaired t-test	p value
	piwil1	piwil2	tdrd1	tdrd7a	tdrd9	dnd1	ddx4
19 dpf WT vs stn1Δ7/Δ7	0.7125	0.4967	0.2027	0.9564	0.1867	0.7912	0.0245

## Sheet: +7 line 25 dpf
Relative mRNA level
	WT			stn1+7/+7
piwil1	1.10646	0.86456	1.04537	0.12771	0.182716	0.158667
piwil2	1.01912	1.11383	0.88096	0.170845	0.174769	0.23174
tdrd1	1.03635	1.12963	0.854194	0.0811563	0.157019	0.210523
tdrd7a	1.13259	1.0283	0.858634	0.205125	0.171007	0.217637
tdrd9	1.22237	1.09539	0.74684	0.258576	0.148993	0.129961
dnd1	1.25508	1.07479	0.741321	0.231111	0.0738373	0.0754831
ddx4	0.803729	1.30129	0.956131	0.0936076	0.121573	0.153425
Values are represented as means ± SD; Unpaired t-test, two-tailed
Unpaired t-test	p value
	piwil1	piwil2	tdrd1	tdrd7a	tdrd9	dnd1	ddx4
25 dpf WT vs stn1+7/+7	0.0003	0.0003	0.0007	0.0006	0.0047	0.0049	0.0038

## Sheet: Δ7 line 25 dpf
Relative mRNA level
	WT			stn1Δ7/Δ7
piwil1	0.97937	1.00001	1.02105	0.123649	0.197552	0.145545
piwil2	0.993083	0.998751	1.00822	0.095479	0.616117	0.322425
tdrd1	0.994645	1.01625	0.989306	0.287088	0.330325	0.143629
tdrd7a	0.910793	1.01429	1.08248	0.00784068	0.353903	0.0815515
tdrd9	1.05665	0.990129	0.955818	0.336021	0.392859	0.162746
dnd1	1.00783	1.03305	0.960486	0.0358757	0.68341	0.245493
ddx4	1.07812	0.914285	1.0145	0.0335761	0.191497	0.151226
Values are represented as means ± SD; Unpaired t-test, two-tailed
Unpaired t-test	p value
	piwil1	piwil2	tdrd1	tdrd7a	tdrd9	dnd1	ddx4
25 dpf WT vs stn1Δ7/Δ7	<0.0001	0.0122	0.0002	0.0018	0.0007	0.0241	0.0002
