# Supplementary material for: Stn1 promotes zebrafish oocyte development via amplifying Wnt/β-catenin signaling
Source: EMBO Rep. 2026 Apr 17;27(12):3252–76. doi: 10.1038/s44319-026-00775-8 (PMC13304171; doi:10.1038/s44319-026-00775-8)
Supplement: Supplementary file 11 — Figure Source Data for Appendix Figures [file 44319_2026_775_MOESM11_ESM.zip › Source Data for Appendix Figure S1 3-7/Appendix Figure S6/Appendix Figure S6C/Appendix Figure S6C Body length.xlsx]

## Sheet: Body length
Body length/mm
DMSO	XAV939	PNU74654
14.2	14.78	15.76
15.12	12.74	15.23
13.02	13.73	13.27
13.22	13.94	12.67
12.88	14.11	13.69
15.28	13.69	13.67
13.13	14.67	15.64
15.34	13.61
Values are represented as means ± SD; Unpaired t-test, two-tailed
Unpaired t-test	p value
DMSO vs XAV939	0.801
DMSO vs PNU74654	0.6823
