# Supplementary material for: Stn1 promotes zebrafish oocyte development via amplifying Wnt/β-catenin signaling
Source: EMBO Rep. 2026 Apr 17;27(12):3252–76. doi: 10.1038/s44319-026-00775-8 (PMC13304171; doi:10.1038/s44319-026-00775-8)
Supplement: Supplementary file 11 — Figure Source Data for Appendix Figures [file 44319_2026_775_MOESM11_ESM.zip › Source Data for Appendix Figure S1 3-7/Appendix Figure S6/Appendix Figure S6E/Appendix Figure S6E mean fluorescence intensity.xlsx]

## Sheet: gfp
Diameter/μm	DMSO	PNU74654	XAV939
28.938	41.736
29.699	53.376
18.011	50.274
25.468	39.529
23.653	33.135
25.655	43.109
17.307	51.39
18.239	34.709
18.582	59.52
10.466	39.523
21.284	52.626
10.438	49.053
13.433	47.056
16.371	33.007
29.071	40.269
21.172	53.241
14.71	36.665
20.684	49.146
22.071	39.445
27.482	45.713
29.054	43.55
9.108	51.417
10.906	40.123
15.424	52.299
14.328	27.063
20.47	23.412
14.133	29.941
25.716	23.141
2.451	32.242
17.101	22.157
22.965	11.647
23.474	12.802
20.321	24.028
26.044	29.088
26.726	27.266
22.8	36.187
13.449	28.309
5.056	39.681
28.117	33.542
12.274	24.778
22.535	21.347
9.157	26.533
8.718	24.879
17.509	30.898
13.742	25.056
25.718	28.066
21.038	22.026
25.033	23.561
10.197	27.417
29.053	17.855
15.4	32.98
12.611	27.712
17.67	24.583
21.391	27.033
18.688	20.227
28.483	21.823
16.444	25.462
11.301	21.82
15.565	25.114
11.073	31.114
17.734		10.456
19.247		10.677
15.442		11.189
10.34		10.199
18.717		8.016
12.031		8.37
18.892		10.278
19.377		12.523
14.871		13.299
28.846		8.61
15.769		9.632
10.031		17.514
13.417		12.907
9.365		10.319
9.216		12.094
9.066		12.735
17.388		11.991
16.383		15.038
19.4		15.62
11.751		17.629
13.368		19.417
11.034		11.361
14.143		13.016
11.205		10.03
11.574		13.422
14.589		11.206
10.526		16.401
13.71		14.984
12.943		19.254
15.24		16.454
25.738		12.157
19.619		11.637
18.039		14.108
16.679		11.822
16.485		11.766
18.416		16.95
21.315		16.451
16.388		20.899
27.406		14.831
19.571		22.101
15.896		19.141
23.001		20.307
19.458		18.232
16.326		12.827
9.616		13.21
18.123		17.848
17.046		18.424
18.449		16.427
12.399		28.18
12.773		12.818
15.378		12.032
11.751		18.051
11.469		17.146
11.907		23.082
17.297		16.264
19.239		18.861
16.749		20.312
21.757		13.042
22.381		24.641
22.67		20.804
17.844		11.113
18.148		22.063
14.72		23.538
13.092		28.496
17.538		25.712
22.677		14.435
16.494		18.154
17.87		20.361
13.806		19.281
26.282		22.883
19.559		22.54
16.067		26.234
22.059		17.255
25.636		18.114
21.437		12.849
17.124		11.47
22.677		14.332
25.188		13.667
29.103		19.719
21.834		19.316
20.99		18.023
18.148		12.631
26.072		16.001
25.167		14.975
19.336		13.854
16.819		15.794
18.723		16.684
13.71		13.783
16.819		12.476
16.819		14.775
15.633		12.095
18.986		12.239
27.974		18.286
24.177		18.435
20.829		17.088
22.529		16.462
10.252		17.108
21.184		20.185
25.45		18.208
21.953		15.783
10.08		22.052
24.728		17.511
19.971		19.09
18.146		11.036
15.094		11.438
12.565		17.67
15.735		22.411
13.835		37.222
12.44		13.219
16.487		36.013
20.909			20.384
23.846			18.265
20.301			26.472
21.134			32.193
19.913			31.38
18.431			32.839
20.815			23.189
26.448			31.4
21.068			21.295
26.205			23.433
22.562			17.411
17.739			24.939
21.015			7.767
29.371			6.564
16.384			5.705
10.769			3.799
22.734			8.972
24.807			7.082
24.638			9.228
27.521			6.853
29.72			12.074
13.374			4.98
14.788			8.282
18.257			7.233
14.239			10.643
28.161			7.399
17.051			8.665
23.362			3.447
27.521			5.038
13.449			10.471
10.896			11.235
26.066			5.478
28.092			3.38
16.131			9.961
15.225			10.587
29.267			10.68
14.239			10.461
12.708			5.902
20.581			10.771
15.454			9.287
11.626			9.155
10.222			6.734
27.127			9.188
11.803			17.482
13.28			12.726
29.197			14.725
27.91			7.268
24.643			6.374
17.587			15.925
25.983			14.973
25.086			10.986
16.216			17.263
14.976			16.783
17.31			16.679
28.907			22.974
28.342			23.629
22.731			18.604
10.654			17.937
10.301			16.675
21.843			21.838
14.963			24.25
14.801			14.091
19.972			20.155
23.311			10.479
25.53			10.233
14.135			8.847
28.302			11.467
20.161			14.248
13.084			8.183
24.631			7.829
22.556			14.413
19.169			10.815
29.744			11.482
22.103			15.461
14.133			11.005
29.051			15.724
21.373			12.966
25.53			14.753
12.574			14.962
27.48			11.8
27.261			14.322
27.589			10.255
26.667			13.007
23.924			7.617
23.791			8.467
22.696			8.361
28.787			27.408
25.969			22.734
24.351			28.168
14.356			24.134
19.312			16.618
13.555			16.696
10.912			26.226
18.835			11.422
22.263			14.325
24.032			17.526
19.026			11.215
23.421			15.952
28.515			13.099
21.37			11.189

## Sheet: piwil1
Diameter/μm	Mean fluorescence intensity of piwil1
	DMSO	PNU74654	XAV939
25.346	34.728
27.822	44.289
22.306	36.149
27.69	44.924
23.764	47.256
18.626	42.224
29.444	50.441
25.46	60.029
25.126	49.899
26.742	29.175
15.465	25.957
15.345	21.138
14.692	27.919
26.109	20.336
24.822	32.175
27.109	29.015
20.774	17.965
21.516	26.639
22.332	16.546
25.74	30.675
26.315	22.243
25.721	20.805
27.104	25.424
24.538	19.722
26.476	31.039
26.797	22.568
21.956	26.568
18.704	20.75
29.322	22.153
18.019	20.06
14.174	22.995
27.368	30.51
26.358	29.117
20.159	20.443
14.716	15.439
26.742	33.888
15.465	32.326
15.345	35.988
14.692	41.576
27.639		12.672
11.117		15.967
14.003		16.341
14.522		11.333
16.194		13.538
18.53		10.518
13.007		11.896
26.965		11.649
29.724		17.789
10.272		16.588
10.205		17.442
14.479		13.918
19.086		10.677
11.783		14.775
22.64		13.172
25.908		14.984
25.666		20.069
10.532		16.147
13.598		17.272
26.62		10.805
16.987		12.122
29.48		17.679
13.336		13.607
17.31		15.6
23.867		11.316
26.257		19.23
18.993		14.459
15.056		13.174
12.744		22.228
14.713		25.456
19.906		13.926
13.757		14.395
18.27		13.266
13.801		13.451
29.885		11.308
20.15		11.695
14.038		10.631
26.139		12.969
25.596		13.556
13.757		11.856
29.48			10.23
28.559			9.813
20.466			7.37
22.881			7.926
24.918			7.262
24.639			11.531
12.341			10.949
22.799			12.179
12.765			17.797
11.097			11.217
25.047			11.666
12.329			13.706
13.003			11.575
14.199			6.744
12.359			15.242
22.198			7.401
28.551			22.098
15.192			17.208
17.165			15.877
19.011			17.339
16.566			11.057
12.893			14.515
17.09			16.383
15.354			13.23
10.272			18.856
26.359			13.749
23.577			14.976
12.236			26.025
29.376			17.175
12.161			20.291

## Sheet: piwil2
Diameter/μm	Mean fluorescence intensity of piwil2
	DMSO	PNU74654	XAV939
29.502	42.112
17.786	41.826
27.673	56.462
26.05	42.407
21.058	39.738
29.566	46.874
21.296	36.705
21.084	45.29
17.545	55.079
19.002	40.059
26.109	26.024
24.822	38.414
27.109	47.137
20.774	32.437
21.516	36.629
22.332	33.624
25.74	35.673
26.315	35.153
25.721	36.534
27.104	36.516
24.538	32.112
26.476	43.023
26.797	34.039
21.956	37.179
18.704	43.756
29.322	37.723
18.019	34.273
14.174	41.125
27.368	41.318
26.358	35.65
20.159	32.46
14.716	27.12
11.841	20.64
18.083	17.306
10.188	25.422
12.198	24.39
11.969	20.656
28.835	17.598
17.881	24.136
23.62		11.653
18.421		14.705
16.502		11.931
20.198		16.907
25.321		16.013
17.467		10.576
13.845		14.16
15.12		19.586
22.484		18.252
15.484		13.882
28.559		11.396
26.665		14.766
22.481		10.274
27.604		12.324
28.44		14.735
17.278		8.074
12.616		12.345
13.116		5.161
22.147		6.568
20.125		7.421
23.909		6.138
16.449		12.307
18.56		5.604
17.42		17.694
27.308		5.234
28.779		4.776
27.639		16.587
11.117		17.566
14.003		18.48
14.522		12.905
16.194		13.083
18.53		8.566
13.007		8.611
26.965		11.242
29.724		16.279
10.272		20.749
10.205		16.157
14.479		13.529
19.086		7.601
11.783		13.237
22.039			14.528
27.653			14.702
15.373			13.582
19.299			16.461
28.488			18.127
29.62			27.275
25.25			9.387
20.11			13.611
24.688			11.929
19.68			12.633
23.34			14.177
22.577			11.709
20.801			11.621
23.931			6.5
24.146			9.045
20.233			12.526
11.126			13.646
19.953			12.31
21.939			12.13
24.978			9.792
24.858			10.623
29.48			6.778
28.559			5.13
20.466			5.339
22.881			10.689
24.918			4.53
24.639			6.384
12.341			9.033
22.799			11.683
12.765			12.56

## Sheet: ddx4
Diameter/μm	Mean fluorescence intensity of ddx4
	DMSO	PNU74654	XAV939
27.382	48.366
11.556	46.737
17.501	43.885
25.539	56.67
28.666	26.758
28.399	45.185
14.003	42.484
26.526	49.664
15.615	26.984
23.855	24.812
18.733	26.711
18.832	24.711
10.965	34.11
15.626	25.072
22.029	24.993
25.915	24.95
13.637	33.427
27.246	30.249
29.928	23.91
11.961	30.153
11.212	22.596
29.86	23.239
13.417	21.814
11.841	14.334
18.083	13.123
10.188	14.867
12.198	21.125
28.7	14.487
22.64		16.531
25.908		19.196
25.666		35.953
10.532		21.823
13.598		10.062
26.62		10.629
16.987		9.635
29.48		13.454
13.336		20.437
17.31		11.566
23.867		9.208
26.257		25.79
18.993		15.603
15.056		9.287
12.744		18.187
14.713		16.715
19.906		12.98
13.757		12.767
18.27		8.99
13.801		15.527
29.885		13.224
20.15		8.836
14.038		8.176
26.139		7.844
25.596		11.482
13.757		15.088
23.62		11.824
18.421		10.351
16.502		10.156
20.198		10.888
25.321		15.268
17.467		20.67
13.845		15.406
15.12		24.541
22.484		11.925
15.484		9.252
28.559		10.119
26.665		7.905
22.481		15.867
27.604		18.954
11.097			6.918
25.047			7.448
12.329			7.848
13.003			5.308
14.199			4.387
12.359			6.737
22.198			5.211
28.551			25.253
15.192			21.959
17.165			10.111
19.011			8.079
16.566			7.352
12.893			13.961
17.09			17.632
15.354			8.884
10.272			21.874
26.359			17.158
23.577			16.209
12.236			11.37
29.376			9.516
12.161			9.813
22.039			14.524
27.653			19.104
15.373			10.642
19.299			9.591
28.488			17.011
29.62			29.222
25.25			8.131
20.11			14.015
24.688			10.508

## Sheet: dnd1
Diameter/μm	Mean fluorescence intensity of dnd1
	DMSO	PNU74654	XAV939
22.956	36.451
12.914	34.778
11.003	39.589
18.308	38.478
15.449	53.559
27.834	55.259
22.003	50.669
29.227	38.429
10.691	45.74
29.925	56.815
17.9945	18.594
23.17	24.659
28.291	22.766
18.431	20.017
21.2385	17.959
25.7025	30.035
26.704	31.022
22.843	37.571
25.732	20.316
17.558	28.662
15.042	33.104
13.5395	35.697
26.704	29.2
14.175	40.638
24.6065	27.867
21.1235	28.052
24.3075	19.439
14.238	17.25
27.93	21.972
24.3645	33.302
25.1575	30.734
10.082	37.674
13.757	37.269
12.5795	39.243
17.9945	41.251
23.5985	40.886
22.319	58.01
27.164	53.24
22.797	48.762
17.8555	46.496
17.6	42.832
25.7265	48.582
19.902	54.438
24.031	45.716
21.643	47.996
25.396	48.428
27.799	39.245
20.155	39.997
27.186	36.11
19.657	32.051
22.328	39.194
23.357	51.176
25.422	49.415
26.449	49.777
20.659	43.631
24.093	55.025
27.005	46.238
20.078	26.386
20.078	63.327
10.297	48.124
10.55	41.69
10.617	49.346
28.833	46.171
24.914	45.67
23.051	42.237
16.082	45.964
23.09	49.718
17.141	49.446
16.172	48.282
11.113	26.794
21.761	6.339
22.189	12.896
22.9	16.686
28.005	15.734
26.815	10.654
17.341	6.709
13.906	11.377
24.47	8.594
15.362	10.3
16.72	10.888
26.11	13.84
10.12	10.122
29.731	9.829
13.906	19.7
25.512	19.601
29.376	14.517
22.255	16.074
22.189	11.638
25.965	13.588
27.66	9.213
28.44		22.811
17.278		8.575
12.616		16.418
13.116		5.895
22.147		6.09
20.125		5.25
23.909		8.443
16.449		7.594
18.56		20.391
17.42		8.851
20.737		6.28
19.326		7.182
25.83		9.196
26.233		12.16
25.109		8.594
21.55		5.982
26.553		6.355
24.439		8.555
19.129		7.164
23.266		11.084
24.664		9.326
21.859		10.954
22.9		9.282
24.77		7.203
20.368		4.171
28.161		5.81
16.627		17.586
29.26		23.469
29.783		5.543
17.696		23.418
14.701		21.156
26.537		27.479
10.534		26.86
10.424		16.844
24.975		18.11
10.772		19.967
24.287		28.392
29.33		28.063
25.709		27.184
26.612		17.395
16.018		18.782
20.162		20.578
23.66		13.176
21.854		9.938
17.94		13.031
20.037		21.929
17.494		14.994
12.206		12.251
26.446		15.152
24.906		16.986
28.738		15.099
22.852		15.474
16.627		21.176
29.26		6.046
29.783		2.134
17.696		10.906
14.701		22.535
26.537		12.217
10.534		15.976
10.424		31.445
24.975		32.352
10.772		5.37
24.287		11.114
29.33		26.045
25.709		11.266
26.612		34.76
16.018		12.338
20.162		36.432
23.66		24.262
21.854		21.237
17.94		30.367
20.037		4.928
17.494		32.042
12.206		25.597
26.446		21.994
24.906		7.748
28.738		5.921
22.852		31.456
18.776		4.38
14.743		2.519
19.507		2.551
17.441		6.382
23.367		3.181
24.771		7.81
18.589		5.868
24.439		6.432
22.451		5.59
15.457		6.702
21.21		4.13
26.111		4.421
27.782			22.543
11.155			14.352
12.691			13.614
19.442			18.298
22.512			18.381
24.869			24.263
22.954			15.976
25.457			20.218
28.044			21.607
25.906			23.509
27.641			19.905
28			22.153
29.497			25.391
29.442			17.253
12.573			22.716
27.782			12.358
11.155			10.789
12.691			10.427
19.442			15.29
22.512			15.868
24.869			11.266
22.954			13.486
25.457			18.266
28.044			16.93
25.906			14.336
27.641			14.964
28			10.745
29.497			18.882
29.442			10.94
12.573			19.621
11.257			17.431
10.166			17.711
18.46			19.556
16.196			19.355
17.67			17.406
13.06			26.977
28.955			18.277
16.165			17.866
26.448			14.725
29.935			18.83
11.257			32.055
10.166			35.352
18.46			32.634
16.196			35.308
17.67			32.488
13.06			48.873
28.955			33.65
16.165			23.759
26.448			22.695
29.935			4.785

## Sheet: tdrd1
Diameter/μm	Mean fluorescence intensity of tdrd1
	DMSO	PNU74654	XAV939
10.43	35.223
13.905	61.644
27.914	61.049
25.409	68.262
22.666	49.346
17.462	43.469
16.996	52.167
13.765	52.497
28.889	56.049
14.812	60.72
11.969	12.371
28.835	9.943
17.881	26.665
23.855	20.467
18.733	21.525
18.832	19.548
10.965	43.698
15.626	30.457
15.776	25.75
22.029	35.263
25.915	33.959
13.637	45.425
27.246	13.91
29.928	18.691
11.961	33.366
11.212	29.01
29.86	42.711
13.417	13.191
26.005	55.39
24.155	51.441
27.308		14.488
28.779		15.24
19.199		15.411
29.072		10.639
11.946		11.39
12.079		13.228
13.437		19.682
16.658		15.97
28.124		18.891
15.93		18.241
27.977		13.7
22.41		14.653
17.772		14.264
13.585		15.205
27.384		11.017
23.53		18.764
24.916		16.979
21.964		19.43
26.999		9.333
29.62		14.507
21.085		14.386
27.413		15.501
19.199		10.602
29.072		7.491
11.946		19.619
12.079		13.49
13.437		30.512
16.658		17.469
28.124		20.171
15.93		12.627
27.977		7.032
22.41		10.778
17.772		14.386
13.585		18.744
27.384		7.361
23.53		13.418
24.916		21.296
21.964		17.137
26.999		24.609
29.62		35.537
19.68			15.018
23.34			19.264
22.577			21.794
20.801			20.886
23.931			6.712
24.146			16.16
20.233			21.926
11.126			10.012
19.953			19.932
21.939			12.738
24.978			10.781
24.858			5.271
22.534			7.342
19.055			10.535
17.42			11.634
22.404			9.476
19.802			9.564
19.767			12.53
22.404			10.92
22.039			9.462
20.024			8.095
17.001			6.145
28.124			5.335
23.269			19.979
19.603			7.951
24.218			7.492
24.933			10.338
26.153			12.304
23.943			12.004
11.684			9.061

## Sheet: tdrd7a
Diameter/μm	Mean fluorescence intensity of tdrd7a
	DMSO	PNU74654	XAV939
11.993	43.943
28.183	58.584
26.287	45.383
18.653	46.156
13.905	58.419
23.823	40.563
13.03	48.487
25.409	61.992
10.912	46.013
24.921	40.621
23.51	57.864
25.517	54.863
11.943	64.862
19.813	64.737
24.11	56.117
19.678	50.984
11.408	57.498
24.059	64.259
16.91	45.817
28.142	63.015
21.943	58.166
13.574	51.307
24.206	49.023
27.628	25.865
10.65	16.216
12.692	11.609
21.835	13.48
18.056	14.558
24.742	16.035
17.278	21.522
19.101	16.859
12.962	22.654
15.049	17.016
23.748	20.585
15.431	23.428
12.359	19.838
24.518	17.862
22.127	17.41
17.163	18.022
15.239	24.321
27.628	22.316
10.65	19.31
12.692	18.089
28.55	14.028
21.835	13.827
18.056	27.838
24.742	30.569
17.278	22.101
19.101	21.167
12.962	30.595
15.049	33.626
23.748	22.899
15.431	23.407
12.359	25.442
24.518	18.503
22.127	29.186
17.163	38.938
15.239	26.745
15.821	36.609
26.876	41.976
21.737	51.717
29.549	39.254
26.133	45.909
28.956	47.834
24.978	49.148
11.299	42.311
28.614	28.742
15.195	39.228
26.881	58.627
28.004	51.252
12.415	38.112
15.545	23.792
25.062	36.611
11.669	39.357
21.24	47.938
27.046	37.548
21.085		30.579
27.413		11.714
22.806		17.135
24.269		19.341
19.764		26.754
11.443		19.495
14.537		28.5
24.842		21.535
15.911		32.919
21.889		17.07
17.663		21.859
14.148		23.774
29.261		22.116
19.605		20.548
22.355		14.394
22.355		26.032
19.698		12.821
12.245		16.586
29.711		19.835
20.388		13.023
20.735		11.896
27.457		16.339
13.845		23.44
13.765		21.736
20.344		10.408
23.882		17.472
12.754		15.417
18.217		17.133
22.806		7.799
24.269		3.454
19.764		3.247
11.443		6.989
14.537		9.671
24.842		8.723
15.911		4.297
21.889		9.504
17.663		6.208
14.148		6.066
29.261		13.507
19.605		2.987
22.355		6.5
22.355		7.427
19.698		3.182
12.245		3.811
29.711		7.151
20.388		7.044
20.735		6.428
27.457		0.833
13.845		5.518
13.765		7.121
20.344		13.92
23.882		4.263
12.754		6.709
18.217		9.432
29.078		12.989
21.789		7.822
17.571		6.556
14.131		9.699
28.834		9.73
27.327		6.882
18.134		9.617
14.817		9.507
18.016		8.449
14.765		6.1
19.138		10.625
25.003		8.929
15.812		11.51
29.735		12.087
15.118		7.206
12.765		9.882
23.975		13.351
27.264		8.893
27.413		16.02
14.144		17.186
16.121		18.165
23.051		13.053
17.675		17.043
25.337		24.478
25.602		19.945
12.962		22.995
28.766		11.331
11.605		17.859
18.134		17.556
16.707		16.85
24.691		9.546
27.076		12.562
11.641		14.66
22.551			7.947
24.329			12.632
22.713			11.001
25.769			8.719
14.444			9.667
27.168			9.909
10.522			11.391
14.216			11.001
10.384			7.156
10.48			6.366
10.872			11.67
24.715			7.503
19.423			7.324
28.273			9.257
15.433			8.169
21.027			10.126
27.628			4.558
13.468			5.804
25.396			5.181
23.716			4.802
22.534			6.356
19.055			7.673
17.42			12.19
22.404			9.179
19.802			8.089
19.767			13.099
22.404			8.206
22.039			8.459
20.024			11.541
17.001			5.508
28.124			4.375
23.269			8.821
19.603			5.057
24.218			5.093
24.933			8.699
26.153			9.336
23.943			13.211
11.684			5.864
22.551			9.421
24.329			10.868
22.713			8.653
25.769			6.148
14.444			5.312
27.168			5.536
10.522			6.249
14.216			8.664
10.384			6.786
10.48			5.77
10.872			7.823
24.715			4.09
19.423			3.963
28.273			4.992
15.433			6.113
21.027			8.936
27.628			2.52
13.468			5.335
25.396			2.968
23.716			3.111
13.488			14.613
14.496			10.556
25.289			13.466
24.777			16.886
18.27			15.233
29.681			16.002
29.645			15.057
10.208			16.312
29.923			13.755
26.845			13.169
11.319			17.678
13.488			10.936
14.496			7.845
25.289			9.023
24.777			9.665
18.27			7.552
29.681			11.231
29.645			14.38
10.208			14.494
29.923			12.938
26.845			9.945
11.319			18.489

## Sheet: tdrd9
Diameter/μm	Mean fluorescence intensity of tdrd9
	DMSO	PNU74654	XAV939
26.43	37.564
24.921	19.358
22.727	31.034
29.461	35.588
26.679	44.318
22.137	62.42
10.377	43.899
21.102	56.232
19.476	45.749
14.274	36.969
26.065	24.657
12.869	18.693
19.176	18.09
23.513	18.885
15.272	16.085
16.021	28.195
27.164	30.466
18.611	17.639
26.065	29.447
12.869	56.849
19.176	56.854
23.513	51.607
15.272	48.715
16.021	34.837
27.164	21.596
18.611	65.487
19.748	59.519
24.432	57.778
19.912	63.793
17.912	56.257
22.188	60.102
29.19	55.029
29.256	56.45
15.018	48.067
10.045	54.686
11.039	52.036
16.199	48.208
10.459	61.759
19.403	51.712
11.182	43.434
14.811	43.544
27.321	50.069
10.5005	58.201
27.9645	61.971
26.5965	53.153
26.384	56.802
27.2995	47.446
23.801	57.798
21.031	59.35
24.21	61.112
26.0575	55.964
26.384	50.764
20.2315	36.788
18.2885	41.623
25.6695	51.984
13.225	49.086
26.99	47.51
14.7865	46.354
28.3425	42.275
21.1335	47.467
23.421	41.429
22.696	55.924
17.9725	51.269
27.051	47.135
23.5985	44.233
23.17	48.898
28.291	42.569
18.431	48.266
21.2385	51.315
25.7025	43.414
26.704	31.054
22.843	59.066
25.732	37.275
17.558	34.757
15.042	47.639
13.5395	33.337
26.704	24.497
14.175	27.503
24.6065	31.108
21.1235	55.515
24.3075	24.356
14.238	15.529
27.93	19.562
24.3645	18.13
25.1575	24.945
10.082	29.674
13.757	22.128
12.5795	20.804
12.715		22.977
17.389		22.385
12.254		18.218
25.505		30.517
24.797		12.671
28.943		16.52
28.188		28.729
25.505		9.249
12.962		25.117
14.286		16.451
22.031		15.467
22.657		12.985
25.66		7.129
16.846		10.823
12.458		11.347
24.901		6.754
16.007		14.223
15.608		10.642
20.715		9.325
13.743		10.913
23.617		4.555
23.45		7.716
27.817		8.027
15.518		10.108
14.955		7.653
24.864		6.46
14.494		8.424
15.163		5.536
21.761		33.938
22.189		11.9
22.9		18.132
28.005		12.75
26.815		8.859
17.341		21.828
13.906		44.674
24.47		36.35
15.362		36.148
16.72		34.901
26.11		12.948
10.12		38.586
29.731		37.057
13.906		27.317
25.512		18.508
29.376		53.041
22.255		10.333
22.189		9.245
25.965		15.277
27.66		8.262
22.031		19.893
22.657		16.021
25.66		36.72
16.846		37.656
12.458		24.975
24.901		38.648
16.007		63.544
15.608		60.65
20.715		51.73
13.743		31.501
23.617		24.255
23.45		37.969
27.817		44.11
15.518		41.289
14.955		26.671
24.864		6.217
14.494		48.688
15.163		29.141
22.773		6.032
23.416		3.034
26.366		3.151
24.641		2.258
20.737		5.086
19.326		7.619
25.83		7.495
26.233		11.539
25.109		8.758
21.55		7.297
26.553		8.762
24.439		7.971
19.129		7.038
23.266		14.773
24.664		8.353
21.859		9.48
22.9		7.415
24.77		6.706
20.368		7.275
28.161		5.627
22.773		5.664
23.416		4.461
26.366		5.447
24.641		4.094
21.551			3.053
20.211			2.882
18.776			5.003
14.743			3.87
19.507			4.391
17.441			5.72
23.367			6.239
24.771			9.237
18.589			5.881
24.439			6.303
22.451			7.742
15.457			7.067
21.21			9.348
26.111			6.574
21.551			6.661
20.211			3.825
17.922			5.974
18.124			7.146
26.212			9.653
23.546			10.117
20.701			5.689
24.928			4.08
27.734			6.421
28.619			10.395
11.715			7.61
26.956			6.609
29.291			7.277
29.184			7.198
18.95			7.262
28.616			11.17
17.928			5.225
12.962			6.132
16.361			7.572
11.589			4.028
22.698			5.556
18.995			6.204
18.683			6.742
11.715			6.884
17.313			7.516
17.922			4.096
18.124			4.152
26.212			2.56
23.546			2.455
20.701			1.366
24.928			3.396
27.734			7.354
28.619			3.886
11.715			6.262
26.956			6.66
29.291			1.46
23.077			5.539
29.184			6.551
18.95			6.847
28.616			2.623
17.928			3.479
12.962			5.977
16.361			2.395
11.589			1.357
22.698			6.078
29.154			5.318
18.995			6.865
18.683			5.717
11.715			1.498
17.313			8.435
15.371			8.264
10.393			10.456
29.692			6.818
10.508			7.123
