# Supplementary material for: Stn1 promotes zebrafish oocyte development via amplifying Wnt/β-catenin signaling
Source: EMBO Rep. 2026 Apr 17;27(12):3252–76. doi: 10.1038/s44319-026-00775-8 (PMC13304171; doi:10.1038/s44319-026-00775-8)
Supplement: Supplementary file 11 — Figure Source Data for Appendix Figures [file 44319_2026_775_MOESM11_ESM.zip › Source Data for Appendix Figure S1 3-7/Appendix Figure S7/Appendix Figure S7B/Appendix Figure S7B Body length.xlsx]

## Sheet: Body length
Body length/mm
WT	Tg(hsp70l:wnt8a-GFP)
17.042	14.214
17.222	13.278
15.262	12.602
14.385	15.03
17.327	15.405
19.196	16.533
15.46	14.405
	16.125
	17.395
	13.996
	16.615
	17.933
	16.807
Values are represented as means ± SD; Unpaired t-test, two-tailed
Unpaired t-test	p value
WT vs Tg(hsp70l:wnt8a-GFP)	0.1532
